# Supplementary material for: Integrative genetic and expression profiling prioritizes LIPA in mononuclear phagocytes as a candidate regulator of carotid plaque
Source: Front Immunol. 2026 Jun 19;17:1861490. doi: 10.3389/fimmu.2026.1861490 (PMC13327901; doi:10.3389/fimmu.2026.1861490)
Supplement: Supplementary file 1 [file DataSheet1.xlsx]

## Sheet: Supplementary Tables
Supplementary Tables	Description
Table S1	Brief Information of GWAS Databases in Mendelian Randomization (MR) Studies
Table S2	List of cis-mQTL SNPs removed for confounder or outcome associations
Table S3	SNPs basic information table
Table S4	Weak Instrumental Variables for MR Analyses
Table S5	Filtering process of instrumental variables for Mendelian randomization analysis
Table S6	IVW Heterogeneity Test Table for Immune Cell-Specific Genes in CP-MR Analyses
Table S7	MR Egger Pleiotropy Test Table for Immune Cell-Specific Genes in CP-MR Analyses
Table S8	MR Steiger Directionality Test Results: Immune Cell-Specific Gene Expression vs. Carotid Plaque
Table S9	Positive Colocalization Results of Immune Cell-Specific Genes with Causal Associations with Carotid Plaque Identified by MR
Table S10	Results of Gene Perturbation After LIPA Virtual Knockout
Table S11	Predicted Drug Associations for LIPA Gene (CTD & DrugBank)
Table S12	LIPA Gene-Drug Molecular Docking
Table S13	LIPA Gene Binary Phenotype PheWAS Results Table
Table S14	LIPA Gene Quantitative Phenotype PheWAS Results Table

## Sheet: Table S1
Table S1 Brief Information of GWAS Databases in Mendelian Randomization (MR) Studies
Data source	Phenotype	Sample size	Cases	Population
OneK1K	14 immune cell types(single-cell gene expression data)	982	-	European
GWAS Catalog	Carotid plaque(GCST007435)	48434	21540	European
GWAS Catalog	Carotid plaque build(GCST90503076)	26807	-	European

## Sheet: Table S2
Table S2 List of cis-mQTL SNPs removed for confounder or outcome associations
PMID	Elderly age	Male	Smoking	Carotid plaque thickness	History of vascular disease	Hypertension (HTN)	Diabetes mellitus (DM)	Elevated LDL-C level	Elevated TC level	Stroke	Atrial fibrillation (AF)	Carotid plaque
34853082			rs74439044	rs11585710	rs74439044	rs17514846	rs3768321	rs102274	rs6459450	rs1799983	rs30252	rs12732514
27029785			rs772921		rs2872812	rs2254613	rs989128	rs10413096	rs2247056	rs1046040	rs34245846	rs7541650
39601960			rs2237235		rs7173826	rs2524095	rs34593439	rs3129774	rs174529	rs10132309	rs7359623	rs1322923
			rs934166		rs78299715	rs805293	rs61839660	rs9259970	rs10045497			rs1150253
			rs7617480		rs7359623	rs936226	rs3087243	rs3768321	rs3773777			rs291083
			rs4699965		rs4705938	rs704	rs4275659	rs416867	rs2858310			rs10198313
			rs12739999		rs8067378		rs4688760		rs174548			rs12623972
			rs35535570				rs348330		rs966541			rs7557586
			rs805293				rs35654957		rs1293259			rs6707846
			rs9349050				rs11842871		rs1661052			rs2100171
			rs61886926				rs8010382		rs2517474			rs2228674
			rs4772303				rs4281707		rs174544			rs934093
			rs6932350				rs7166281		rs1293261			rs7374325
			rs11766326				rs9931702		rs2249742			rs9834981
			rs1334063				rs2126736		rs5754100			rs7645295
			rs12775431				rs10773000		rs571689			rs9857242
			rs11651955				rs34247110		rs6982308			rs6806810
			rs11678980				rs174584		rs3768321			rs4435682
			rs34517439				rs12932337		rs102274			rs9836522
			rs41264285				rs3744347		rs36057735			rs56078222
			rs9861443				rs9927842		rs416867			rs62290601
			rs2206030				rs11929640		rs7517754			rs17616434
			rs2806356				rs62310934		rs61775180			rs4864602
			rs2551885				rs2844623		rs3118362			rs35867715
			rs12943365				rs3825932		rs622871			rs360906
			rs17514846				rs4763879		rs62264113			rs3149
			rs1144709				rs114378220		rs11729857			rs2607144
			rs2074396				rs3135365		rs2524143			rs3829808
			rs112912733				rs12928404		rs3822855			rs6890741
			rs78719272				rs4676410		rs10114039			rs34645905
			rs6424145				rs7731626		rs5998509			rs59178279
			rs77216612				rs9369425		rs12614			rs9468317
			rs664211				rs136867		rs1497406			rs2523591
			rs3742645				rs1805731		rs11086110			rs4713708
			rs17288217				rs968567		rs10423802			rs9348929
			rs431506				rs1893592		rs28659908			rs9367189
			rs12948165				rs28790585		rs10843390			rs7771511
			rs11680709				rs2065703		rs174538			rs11751879
			rs13065732				rs12943365		rs367070			rs7742275
			rs117190473				rs4987358					rs1855559
			rs1214043				rs11130310					rs848462
			rs6424144				rs2164624					rs72615172
			rs111765459				rs742460					rs6601525
			rs4962691									rs640052
												rs2243920
												rs11185932
												rs12362334
												rs11021318
												rs10736438
												rs10893946
												rs7978496
												rs61927661
												rs7977500
												rs111775699
												rs17782525
												rs1463877
												rs28472704
												rs9944035
												rs28827477
												rs11625265
												rs7303
												rs11546525
												rs2268617
												rs7147775
												rs1391574
												rs12437696
												rs4924503
												rs12916535
												rs62011027
												rs4780395
												rs4780399
												rs7193307
												rs8066216
												rs427703
												rs11655934
												rs2670841
												rs753420
												rs474995
												rs8100481
												rs4801177
												rs6081660
												rs4810653
												rs34830600
												rs6089925
												rs2268256
												rs140188
												rs9608229
												rs5760175
												rs55955211
												rs56313628
												rs2990246
												rs490608
												rs28582361
												rs2272908
												rs232840
												rs10786716
												rs10887759
												rs10887763
												rs7115762
												rs10891966
												rs11600020
												rs7102822
												rs11039216
												rs1130276
												rs61876748
												rs7947690
												rs72847212
												rs8672
												rs6762
												rs6597975
												rs28404903
												rs9704919
												rs2290423
												rs7122252
												rs11042350
												rs10840238
												rs12296039
												rs7966149
												rs7956834
												rs10784771
												rs4761234
												rs57954211
												rs7136238
												rs11177615
												rs11561378
												rs34038797
												rs73167443
												rs112460914
												rs67583154
												rs194762
												rs12435329
												rs8017691
												rs1961541
												rs8010382
												rs111693762
												rs9936782
												rs761054
												rs41400246
												rs226220
												rs1443129
												rs9240
												rs1132845
												rs7229150
												rs248944
												rs4452060
												rs12976839
												rs4919879
												rs11665859
												rs34703964
												rs80247210
												rs7422573
												rs3732276
												rs2074771
												rs28446330
												rs35422189
												rs111351323
												rs60028924
												rs41298814
												rs130626
												rs130627
												rs2413485
												rs470120
												rs664910
												rs11718864
												rs2287310
												rs16857466
												rs7632486
												rs6771928
												rs9837273
												rs112265441
												rs116393551
												rs12634670
												rs73073235
												rs114796738
												rs7610922
												rs2317134
												rs73099331
												rs80097828
												rs2289065
												rs12506410
												rs7682657
												rs11728398
												rs4572871
												rs4560402
												rs262029
												rs530542
												rs643936
												rs10079618
												rs4703858
												rs4869923
												rs9377229
												rs1125
												rs12176034
												rs4712284
												rs11759415
												rs6914931
												rs9461245
												rs6912934
												rs12194610
												rs9379945
												rs9366698
												rs9368560
												rs1150696
												rs1778483
												rs7766356
												rs7742957
												rs35480587
												rs41270599
												rs6908726
												rs7775835
												rs9295778
												rs9468413
												rs1233582
												rs6909102
												rs7739915
												rs9257226
												rs172329
												rs3132379
												rs3118365
												rs3130750
												rs3117345
												rs2517614
												rs2523722
												rs3131064
												rs2523898
												rs535649109
												rs3130567
												rs3130568
												rs2394882
												rs2269712
												rs2269711
												rs3130513
												rs3130521
												rs3134755
												rs9264185
												rs2844632
												rs9357120
												rs36057735
												rs2428494
												rs2395004
												rs2855815
												rs511027
												rs3129953
												rs2001099
												rs3129882
												rs3129888
												rs3129897
												rs6940063
												rs114466578
												rs9275602
												rs2857111
												rs59377618
												rs61372030
												rs111342015
												rs4527791
												rs13254911
												rs2958517
												rs2923429
												rs2923441
												rs2974366
												rs2923416
												rs12554172
												rs7866897
												rs1410383

## Sheet: Table S3
Table S3 SNPs basic information table
Exposure	Outcome	SNP	CHR	POS	EA/OA	EAF	beta	SE	P	MAF	F-statistic
ZYX_CD4_NC	GCST007435	rs10266621	7	143086832	C/T	0.453	0.017	0.018	0.347	0.453	32.212
ZYX_CD4_NC	GCST90503076	rs10266621	7	143086832	C/T	0.447	0.011	0.017	0.542	0.447	32.212
ZW10_CD4_NC	GCST007435	rs7115762	11	114153483	A/C	0.213	0.014	0.02	0.482	0.213	16.449
ZUFSP_DC	GCST007435	rs56247699	6	116131900	A/G	0.146	0.016	0.026	0.554	0.146	15.581
ZUFSP_DC	GCST90503076	rs56247699	6	116131900	A/G	0.148	-0.036	0.025	0.153	0.148	15.581
ZUFSP_CD8_NC	GCST007435	rs17077603	6	116472909	C/A	0.157	0.052	0.022	0.019	0.157	15.031
ZUFSP_CD8_NC	GCST90503076	rs17077603	6	116472909	C/A	0.163	0	0.023	0.989	0.163	15.031
ZSWIM7_Mono_C	GCST90503076	rs11655906	17	16238497	G/A	0.494	0.021	0.017	0.222	0.494	27.056
ZSWIM7_Mono_C	GCST007435	rs11655906	17	16238497	G/A	0.525	0	0.016	0.979	0.475	27.056
ZSWIM7_CD8_S100B	GCST90503076	rs2286795	17	15883809	T/C	0.549	0.016	0.017	0.365	0.451	25.632
ZSWIM7_CD8_S100B	GCST007435	rs2286795	17	15883809	T/C	0.576	0	0.016	0.988	0.424	25.632
ZSWIM7_CD8_NC	GCST90503076	rs6416868	17	15924370	G/A	0.54	0.009	0.017	0.587	0.46	35.055
ZSWIM7_CD8_NC	GCST007435	rs6416868	17	15924370	G/A	0.569	0	0.016	0.983	0.431	35.055
ZSWIM7_CD8_ET	GCST90503076	rs6416868	17	15924370	G/A	0.54	0.009	0.017	0.587	0.46	57.546
ZSWIM7_CD8_ET	GCST007435	rs6416868	17	15924370	G/A	0.569	0	0.016	0.983	0.431	57.546
ZSWIM7_CD4_NC	GCST007435	rs62069923	17	15306661	T/C	0.481	0.015	0.017	0.369	0.481	16.995
ZSWIM7_CD4_NC	GCST90503076	rs62069923	17	15306661	T/C	0.501	0.012	0.017	0.499	0.499	16.995
ZSWIM7_CD4_NC	GCST90503076	rs6416868	17	15924370	G/A	0.54	0.009	0.017	0.587	0.46	75.669
ZSWIM7_CD4_NC	GCST007435	rs6416868	17	15924370	G/A	0.569	0	0.016	0.983	0.431	75.669
ZSWIM7_CD4_ET	GCST90503076	rs2302415	17	15906391	T/C	0.539	0.009	0.017	0.594	0.461	19.514
ZSWIM7_CD4_ET	GCST007435	rs2302415	17	15906391	T/C	0.548	0	0.017	0.993	0.452	19.514
ZSWIM7_B_IN	GCST90503076	rs2779210	17	15875147	A/G	0.543	0.015	0.017	0.376	0.457	21.644
ZSWIM7_B_IN	GCST007435	rs2779210	17	15875147	A/G	0.551	0.001	0.017	0.941	0.449	21.644
ZSCAN9_Mono_C	GCST90503076	rs2531806	6	28417152	A/C	0.428	0.039	0.017	0.023	0.428	20.498
ZSCAN9_Mono_C	GCST007435	rs2531806	6	28417152	A/C	0.443	0.012	0.016	0.443	0.443	20.498
ZSCAN9_CD8_NC	GCST90503076	rs7765989	6	28400295	C/T	0.158	0.064	0.023	0.006	0.158	86.214
ZSCAN9_CD8_NC	GCST007435	rs7765989	6	28400295	C/T	0.189	0.008	0.021	0.704	0.189	86.214
ZSCAN9_CD4_NC	GCST90503076	rs56131013	6	28320677	A/G	0.171	0.059	0.023	0.009	0.171	13.472
ZSCAN9_CD4_NC	GCST007435	rs56131013	6	28320677	A/G	0.208	-0.005	0.02	0.79	0.208	13.472
ZSCAN31_CD8_NC	GCST90503076	rs9257566	6	29144532	T/C	0.101	0.07	0.028	0.012	0.101	47.091
ZSCAN31_CD8_NC	GCST90503076	rs17709145	6	28004556	G/T	0.058	0.014	0.036	0.704	0.058	24.95
ZSCAN31_CD8_NC	GCST007435	rs17709145	6	28004556	G/T	0.053	-0.052	0.042	0.211	0.053	24.95
ZSCAN31_CD8_ET	GCST90503076	rs78609255	6	29277329	T/C	0.04	0.085	0.043	0.049	0.04	14.458
ZSCAN31_B_IN	GCST90503076	rs73403143	6	28726613	T/C	0.026	0.079	0.053	0.14	0.026	24.508
ZSCAN31_B_IN	GCST90503076	rs34668037	6	28480023	A/G	0.088	-0.032	0.03	0.282	0.088	59.115
ZSCAN23_CD4_NC	GCST90503076	rs12663002	6	28441634	T/C	0.158	0.015	0.023	0.51	0.158	150.829
ZSCAN23_CD4_NC	GCST007435	rs12663002	6	28441634	T/C	0.136	0.009	0.025	0.715	0.136	150.829
ZSCAN18_CD8_NC	GCST90503076	rs8105716	19	58622262	G/A	0.819	0.003	0.022	0.906	0.181	34.565
ZSCAN18_CD8_NC	GCST007435	rs8105716	19	58622262	G/A	0.832	-0.009	0.022	0.691	0.168	34.565
ZSCAN18_B_IN	GCST90503076	rs2260914	19	58598784	G/A	0.779	0.009	0.022	0.681	0.221	25.005
ZSCAN18_B_IN	GCST007435	rs2260914	19	58598784	G/A	0.777	-0.026	0.021	0.221	0.223	25.005
ZSCAN16_Plasma	GCST90503076	rs35044849	6	28667669	G/A	0.088	0.072	0.03	0.017	0.088	18.741
ZSCAN16_NK_R	GCST90503076	rs2232428	6	28359700	T/C	0.072	0.049	0.033	0.134	0.072	11.287
ZSCAN16_NK_R	GCST007435	rs2232428	6	28359700	T/C	0.113	-0.021	0.026	0.421	0.113	11.287
ZSCAN16_DC	GCST90503076	rs73403143	6	28726613	T/C	0.026	0.079	0.053	0.14	0.026	42.421
ZSCAN16_DC	GCST007435	rs35111391	6	28103409	T/G	0.069	-0.064	0.034	0.064	0.069	12.184
ZSCAN16_DC	GCST90503076	rs35111391	6	28103409	T/G	0.065	-0.045	0.035	0.203	0.065	12.184
ZSCAN16-AS1_DC	GCST90503076	rs12214465	6	27848251	T/C	0.119	-0.023	0.027	0.395	0.119	15.113
ZSCAN16-AS1_DC	GCST007435	rs12214465	6	27848251	T/C	0.105	-0.017	0.032	0.607	0.105	15.113
ZSCAN12_Mono_C	GCST90503076	rs442694	6	29356687	T/G	0.093	0.066	0.029	0.023	0.093	80.31
ZSCAN12_B_Mem	GCST90503076	rs11756111	6	28252859	C/T	0.109	0.049	0.027	0.073	0.109	23.766
ZSCAN12_B_Mem	GCST007435	rs11756111	6	28252859	C/T	0.147	-0.04	0.023	0.08	0.147	23.766
ZP3_NK	GCST007435	rs35613536	7	76143625	A/G	0.344	0.007	0.025	0.79	0.344	324.532
ZP3_NK	GCST90503076	rs35613536	7	76143625	A/G	0.314	-0.035	0.019	0.063	0.314	324.532
ZP3_Mono_NC	GCST007435	rs66906873	7	76143806	A/G	0.344	0.011	0.024	0.653	0.344	208.426
ZP3_Mono_NC	GCST90503076	rs66906873	7	76143806	A/G	0.314	-0.035	0.019	0.064	0.314	208.426
ZP3_Mono_C	GCST007435	rs4728722	7	76052091	G/A	0.597	-0.02	0.018	0.274	0.403	40.625
ZP3_Mono_C	GCST90503076	rs4728722	7	76052091	G/A	0.57	-0.018	0.017	0.309	0.43	40.625
ZP3_CD8_S100B	GCST90503076	rs72603801	7	76205891	A/G	0.296	-0.034	0.02	0.084	0.296	118.479
ZP3_CD8_S100B	GCST007435	rs72603801	7	76205891	A/G	0.3	-0.019	0.02	0.346	0.3	118.479
ZP3_CD8_NC	GCST90503076	rs144021789	7	76184774	A/G	0.295	-0.037	0.02	0.061	0.295	139.636
ZP3_CD8_NC	GCST007435	rs144021789	7	76184774	A/G	0.289	-0.013	0.022	0.569	0.289	139.636
ZP3_CD8_ET	GCST90503076	rs11772694	7	76195020	A/G	0.296	-0.035	0.02	0.077	0.296	297.078
ZP3_CD4_NC	GCST90503076	rs11772694	7	76195020	A/G	0.296	-0.035	0.02	0.077	0.296	416.147
ZP3_CD4_ET	GCST007435	rs35613536	7	76143625	A/G	0.344	0.007	0.025	0.79	0.344	69.345
ZP3_CD4_ET	GCST90503076	rs35613536	7	76143625	A/G	0.314	-0.035	0.019	0.063	0.314	69.345
ZP3_B_Mem	GCST90503076	rs11767431	7	76177284	T/C	0.295	-0.036	0.02	0.064	0.295	88.28
ZP3_B_Mem	GCST007435	rs11767431	7	76177284	T/C	0.306	-0.012	0.022	0.581	0.306	88.28
ZP3_B_IN	GCST90503076	rs2110465	7	76137284	C/A	0.686	0.033	0.019	0.079	0.314	115.054
ZP3_B_IN	GCST007435	rs2110465	7	76137284	C/A	0.657	-0.009	0.025	0.718	0.343	115.054
ZNRF2_B_IN	GCST90503076	rs111355023	7	29839407	T/G	0.047	0	0.04	1	0.047	19.559
ZNRF2_B_IN	GCST007435	rs111355023	7	29839407	T/G	0.051	0	0.039	0.997	0.051	19.559
ZNRD1_NK	GCST90503076	rs3025651	6	29539914	G/T	0.026	0.063	0.054	0.243	0.026	12.543
ZNRD1_NK	GCST90503076	rs11753957	6	29980190	T/C	0.044	0.042	0.041	0.31	0.044	50.577
ZNRD1_CD8_ET	GCST90503076	rs35144883	6	29952482	T/C	0.047	0.022	0.04	0.587	0.047	53.332
ZNRD1_CD4_NC	GCST90503076	rs2844805	6	29940679	A/G	0.279	0.044	0.019	0.019	0.279	11.243
ZNRD1-AS1_NK_R	GCST90503076	rs3094155	6	29837119	A/G	0.622	0.022	0.018	0.218	0.378	67.006
ZNRD1-AS1_NK_R	GCST90503076	rs2523856	6	31021630	T/C	0.556	0.003	0.017	0.863	0.444	238.374
ZNRD1-AS1_Mono_NC	GCST90503076	rs9261742	6	30368663	A/G	0.224	-0.02	0.02	0.33	0.224	54.779
ZNRD1-AS1_Mono_C	GCST90503076	rs113135194	6	30990055	C/T	0.866	0.058	0.025	0.02	0.134	48.432
ZNRD1-AS1_DC	GCST90503076	rs2844670	6	31005726	A/G	0.835	0.064	0.023	0.005	0.165	121.948
ZNRD1-AS1_DC	GCST90503076	rs2246199	6	29945620	T/C	0.059	0.049	0.036	0.176	0.059	42.412
ZNRD1-AS1_CD8_S100B	GCST90503076	rs9262628	6	31023148	A/G	0.365	-0.029	0.018	0.099	0.365	26.381
ZNHIT6_NK	GCST90503076	rs11161664	1	86185379	T/C	0.427	-0.014	0.017	0.416	0.427	31.309
ZNHIT6_NK	GCST007435	rs11161664	1	86185379	T/C	0.449	-0.008	0.016	0.618	0.449	31.309
ZNHIT6_CD8_ET	GCST90503076	rs6689168	1	86174232	T/G	0.43	-0.014	0.017	0.429	0.43	24.301
ZNHIT6_CD8_ET	GCST007435	rs6689168	1	86174232	T/G	0.45	-0.006	0.016	0.697	0.45	24.301
ZNHIT6_CD4_NC	GCST90503076	rs11161664	1	86185379	T/C	0.427	-0.014	0.017	0.416	0.427	49.351
ZNHIT6_CD4_NC	GCST007435	rs11161664	1	86185379	T/C	0.449	-0.008	0.016	0.618	0.449	49.351
ZNHIT1_NK	GCST007435	rs2072168	7	100861870	T/G	0.23	-0.018	0.021	0.392	0.23	50.452
ZNHIT1_NK	GCST90503076	rs2072168	7	100861870	T/G	0.208	-0.017	0.021	0.418	0.208	50.452
ZNHIT1_CD8_NC	GCST007435	rs1056678	7	100860636	C/T	0.234	-0.018	0.019	0.333	0.234	24.641
ZNHIT1_CD8_NC	GCST90503076	rs1056678	7	100860636	C/T	0.21	-0.014	0.021	0.506	0.21	24.641
ZNHIT1_CD4_NC	GCST007435	rs1056678	7	100860636	C/T	0.234	-0.018	0.019	0.333	0.234	63.995
ZNHIT1_CD4_NC	GCST90503076	rs1056678	7	100860636	C/T	0.21	-0.014	0.021	0.506	0.21	63.995
ZNFX1_CD4_NC	GCST007435	rs1567865	20	47881967	T/C	0.214	0.026	0.021	0.221	0.214	38.731
ZNFX1_CD4_NC	GCST90503076	rs1567865	20	47881967	T/C	0.234	0.023	0.02	0.259	0.234	38.731
ZNFX1_B_IN	GCST007435	rs237706	20	47915390	G/T	0.23	0.041	0.019	0.031	0.23	38.113
ZNFX1_B_IN	GCST90503076	rs237706	20	47915390	G/T	0.247	0.021	0.02	0.28	0.247	38.113
ZNF880_NK	GCST90503076	rs324126	19	52886137	C/T	0.55	0.01	0.017	0.547	0.45	34.778
ZNF880_NK	GCST007435	rs324126	19	52886137	C/T	0.549	0.002	0.018	0.91	0.451	34.778
ZNF880_CD8_ET	GCST90503076	rs34221182	19	52881360	A/G	0.383	-0.013	0.017	0.462	0.383	21.307
ZNF880_CD8_ET	GCST007435	rs34221182	19	52881360	A/G	0.389	-0.012	0.017	0.484	0.389	21.307
ZNF880_CD4_NC	GCST007435	rs4802926	19	52880265	T/C	0.386	-0.016	0.017	0.356	0.386	53.121
ZNF880_CD4_NC	GCST90503076	rs4802926	19	52880265	T/C	0.382	-0.014	0.017	0.414	0.382	53.121
ZNF879_CD4_NC	GCST90503076	rs7733067	5	178425714	C/T	0.763	0.018	0.02	0.367	0.237	35.084
ZNF879_CD4_NC	GCST007435	rs7733067	5	178425714	C/T	0.778	-0.022	0.019	0.261	0.222	35.084
ZNF865_CD8_ET	GCST007435	rs2869159	19	56822221	A/C	0.361	0.004	0.017	0.817	0.361	25.473
ZNF865_CD8_ET	GCST90503076	rs2869159	19	56822221	A/C	0.357	-0.021	0.018	0.241	0.357	25.473
ZNF860_B_Mem	GCST90503076	rs67892595	3	32668617	C/T	0.193	-0.029	0.024	0.214	0.193	18.292
ZNF85_NK	GCST90503076	rs2545225	19	21042460	G/A	0.152	0.016	0.024	0.49	0.152	179.236
ZNF85_NK	GCST007435	rs2545225	19	21042460	G/A	0.138	0.006	0.024	0.787	0.138	179.236
ZNF85_CD8_S100B	GCST90503076	rs2545225	19	21042460	G/A	0.152	0.016	0.024	0.49	0.152	53.32
ZNF85_CD8_S100B	GCST007435	rs2545225	19	21042460	G/A	0.138	0.006	0.024	0.787	0.138	53.32
ZNF85_CD8_NC	GCST90503076	rs73005122	19	21114806	T/C	0.149	0.018	0.024	0.469	0.149	99.662
ZNF85_CD8_NC	GCST007435	rs73005122	19	21114806	T/C	0.132	0.006	0.024	0.804	0.132	99.662
ZNF85_CD8_ET	GCST90503076	rs2545225	19	21042460	G/A	0.152	0.016	0.024	0.49	0.152	127.024
ZNF85_CD8_ET	GCST007435	rs2545225	19	21042460	G/A	0.138	0.006	0.024	0.787	0.138	127.024
ZNF85_CD4_NC	GCST90503076	rs149764210	19	21139850	A/G	0.149	0.019	0.024	0.443	0.149	225.482
ZNF85_CD4_NC	GCST007435	rs149764210	19	21139850	A/G	0.133	0.006	0.024	0.814	0.133	225.482
ZNF85_CD4_ET	GCST90503076	rs2545225	19	21042460	G/A	0.152	0.016	0.024	0.49	0.152	97.621
ZNF85_CD4_ET	GCST007435	rs2545225	19	21042460	G/A	0.138	0.006	0.024	0.787	0.138	97.621
ZNF85_B_Mem	GCST90503076	rs73021506	19	21129736	T/C	0.144	0.008	0.025	0.741	0.144	90.149
ZNF85_B_Mem	GCST007435	rs73021506	19	21129736	T/C	0.129	0.007	0.024	0.785	0.129	90.149
ZNF85_B_IN	GCST90503076	rs2545225	19	21042460	G/A	0.152	0.016	0.024	0.49	0.152	90.757
ZNF85_B_IN	GCST007435	rs2545225	19	21042460	G/A	0.138	0.006	0.024	0.787	0.138	90.757
ZNF846_CD8_ET	GCST90503076	rs10414720	19	9780361	C/A	0.14	0.03	0.025	0.225	0.14	33.069
ZNF846_CD8_ET	GCST007435	rs10414720	19	9780361	C/A	0.138	-0.03	0.024	0.198	0.138	33.069
ZNF846_CD4_NC	GCST90503076	rs10415549	19	9853957	C/T	0.198	0.015	0.021	0.487	0.198	30.109
ZNF846_CD4_NC	GCST007435	rs10415549	19	9853957	C/T	0.201	-0.031	0.02	0.114	0.201	30.109
ZNF845_CD4_NC	GCST90503076	rs35944017	19	54689780	C/A	0.224	0.014	0.022	0.517	0.224	21.896
ZNF845_CD4_NC	GCST007435	rs35944017	19	54689780	C/A	0.226	0.011	0.023	0.62	0.226	21.896
ZNF84_Mono_C	GCST90503076	rs28671223	12	132991423	A/G	0.262	0.011	0.02	0.589	0.262	20.036
ZNF84_Mono_C	GCST007435	rs28671223	12	132991423	A/G	0.213	-0.028	0.038	0.461	0.213	20.036
ZNF837_CD8_NC	GCST007435	rs6510140	19	58885773	C/T	0.406	-0.03	0.017	0.075	0.406	19.068
ZNF837_CD8_NC	GCST90503076	rs6510140	19	58885773	C/T	0.391	-0.009	0.018	0.603	0.391	19.068
ZNF835_CD4_NC	GCST007435	rs55901611	19	56518334	T/C	0.419	0.008	0.018	0.677	0.419	18.64
ZNF835_CD4_NC	GCST90503076	rs55901611	19	56518334	T/C	0.476	-0.016	0.017	0.358	0.476	18.64
ZNF83_NK	GCST90503076	rs1015304	19	53121171	G/A	0.356	0.009	0.018	0.63	0.356	76.755
ZNF83_NK	GCST007435	rs1015304	19	53121171	G/A	0.352	0.008	0.018	0.672	0.352	76.755
ZNF83_NK	GCST90503076	rs2870443	19	53620978	C/T	0.419	0.004	0.018	0.809	0.419	20.153
ZNF83_NK	GCST007435	rs2870443	19	53620978	C/T	0.429	-0.02	0.016	0.212	0.429	20.153
ZNF83_Mono_NC	GCST007435	rs657259	19	53141625	A/G	0.288	-0.008	0.019	0.656	0.288	27.545
ZNF83_Mono_NC	GCST90503076	rs657259	19	53141625	A/G	0.279	-0.007	0.019	0.731	0.279	27.545
ZNF83_CD8_NC	GCST007435	rs73582288	19	53121736	T/C	0.346	0.011	0.018	0.551	0.346	125.346
ZNF83_CD8_NC	GCST90503076	rs73582288	19	53121736	T/C	0.349	0.01	0.018	0.594	0.349	125.346
ZNF83_CD8_ET	GCST007435	rs7256557	19	53119166	A/G	0.353	0.012	0.018	0.497	0.353	89.741
ZNF83_CD8_ET	GCST90503076	rs7256557	19	53119166	A/G	0.355	0.009	0.018	0.635	0.355	89.741
ZNF83_CD4_NC	GCST90503076	rs12460124	19	54023536	A/G	0.35	0.012	0.018	0.505	0.35	11.831
ZNF83_CD4_NC	GCST007435	rs7256557	19	53119166	A/G	0.353	0.012	0.018	0.497	0.353	260.227
ZNF83_CD4_NC	GCST90503076	rs7256557	19	53119166	A/G	0.355	0.009	0.018	0.635	0.355	260.227
ZNF83_CD4_NC	GCST007435	rs12460124	19	54023536	A/G	0.392	-0.015	0.017	0.392	0.392	11.831
ZNF83_CD4_ET	GCST007435	rs73582288	19	53121736	T/C	0.346	0.011	0.018	0.551	0.346	68.247
ZNF83_CD4_ET	GCST90503076	rs73582288	19	53121736	T/C	0.349	0.01	0.018	0.594	0.349	68.247
ZNF83_B_Mem	GCST007435	rs35706759	19	53122472	G/T	0.273	-0.008	0.019	0.692	0.273	33.742
ZNF83_B_Mem	GCST90503076	rs35706759	19	53122472	G/T	0.272	-0.001	0.019	0.96	0.272	33.742
ZNF83_B_IN	GCST90503076	rs658086	19	53133885	G/A	0.378	0.003	0.018	0.882	0.378	49.375
ZNF83_B_IN	GCST007435	rs658086	19	53133885	G/A	0.375	-0.003	0.018	0.87	0.375	49.375
ZNF823_NK	GCST90503076	rs799193	19	11891003	A/G	0.786	-0.033	0.021	0.112	0.214	59.377
ZNF823_NK	GCST007435	rs799193	19	11891003	A/G	0.796	-0.002	0.023	0.945	0.204	59.377
ZNF816_CD4_NC	GCST007435	rs10402714	19	53463680	A/G	0.396	-0.02	0.019	0.299	0.396	23.724
ZNF816_CD4_NC	GCST90503076	rs10402714	19	53463680	A/G	0.371	-0.004	0.018	0.816	0.371	23.724
ZNF800_CD8_NC	GCST90503076	rs7777222	7	126889537	G/A	0.137	-0.016	0.025	0.512	0.137	18.818
ZNF800_CD8_NC	GCST007435	rs7777222	7	126889537	G/A	0.171	-0.005	0.021	0.8	0.171	18.818
ZNF800_CD4_NC	GCST007435	rs12706771	7	126886643	A/G	0.23	0.011	0.019	0.569	0.23	16.52
ZNF800_CD4_NC	GCST90503076	rs17863294	7	127044946	G/A	0.121	-0.044	0.027	0.102	0.121	12.803
ZNF800_CD4_NC	GCST90503076	rs12706771	7	126886643	A/G	0.196	-0.019	0.021	0.369	0.196	16.52
ZNF800_CD4_NC	GCST007435	rs17863294	7	127044946	G/A	0.108	-0.002	0.028	0.951	0.108	12.803
ZNF80_NK	GCST90503076	rs2279827	3	113952103	A/G	0.293	0.001	0.019	0.975	0.293	27.064
ZNF80_NK	GCST007435	rs2279827	3	113952103	A/G	0.301	-0.028	0.018	0.125	0.301	27.064
ZNF80_CD8_ET	GCST007435	rs1354350	3	113960449	G/T	0.314	0.01	0.019	0.605	0.314	22.769
ZNF80_CD8_ET	GCST90503076	rs1354350	3	113960449	G/T	0.321	-0.01	0.019	0.589	0.321	22.769
ZNF793_NK	GCST007435	rs7255785	19	37971683	T/C	0.162	0.004	0.022	0.854	0.162	20.513
ZNF793_NK	GCST90503076	rs7255785	19	37971683	T/C	0.162	-0.042	0.023	0.071	0.162	20.513
ZNF793_CD8_ET	GCST90503076	rs35540940	19	38008235	A/G	0.155	-0.049	0.024	0.039	0.155	35.163
ZNF793_CD8_ET	GCST007435	rs35540940	19	38008235	A/G	0.156	-0.007	0.022	0.752	0.156	35.163
ZNF791_NK	GCST007435	rs1529472	19	12732258	T/C	0.664	0.001	0.017	0.973	0.336	35.388
ZNF791_NK	GCST90503076	rs1529472	19	12732258	T/C	0.668	-0.014	0.018	0.43	0.332	35.388
ZNF791_CD8_ET	GCST90503076	rs3087801	19	12744132	A/G	0.675	-0.01	0.018	0.6	0.325	27.463
ZNF791_CD8_ET	GCST007435	rs3087801	19	12744132	A/G	0.677	-0.008	0.018	0.651	0.323	27.463
ZNF786_NK	GCST90503076	rs12672745	7	148852434	A/C	0.627	0.004	0.018	0.798	0.373	25.917
ZNF786_NK	GCST007435	rs12672745	7	148852434	A/C	0.627	-0.002	0.017	0.922	0.373	25.917
ZNF786_CD8_NC	GCST90503076	rs7788925	7	148831621	G/A	0.637	0.003	0.018	0.872	0.363	30.422
ZNF786_CD8_NC	GCST007435	rs7788925	7	148831621	G/A	0.634	0.002	0.017	0.922	0.366	30.422
ZNF786_CD4_NC	GCST007435	rs12530946	7	148887942	G/A	0.613	0.021	0.018	0.241	0.387	77.459
ZNF786_CD4_NC	GCST90503076	rs12530946	7	148887942	G/A	0.628	0.004	0.018	0.842	0.372	77.459
ZNF783_CD4_NC	GCST90503076	rs56007083	7	149004018	G/A	0.096	0.009	0.03	0.77	0.096	38.761
ZNF783_CD4_NC	GCST007435	rs56007083	7	149004018	G/A	0.096	-0.011	0.027	0.692	0.096	38.761
ZNF773_CD4_NC	GCST90503076	rs886337	19	57963629	G/T	0.288	0.007	0.019	0.727	0.288	29.006
ZNF773_CD4_NC	GCST007435	rs886337	19	57963629	G/T	0.288	-0.027	0.018	0.138	0.288	29.006
ZNF76_CD8_S100B	GCST90503076	rs76777057	6	34914379	A/G	0.081	0.028	0.032	0.387	0.081	16.228
ZNF76_CD8_S100B	GCST007435	rs76777057	6	34914379	A/G	0.102	-0.022	0.028	0.426	0.102	16.228
ZNF749_NK	GCST90503076	rs12610163	19	57892729	C/T	0.553	0.019	0.017	0.27	0.447	81.436
ZNF749_NK	GCST007435	rs12610163	19	57892729	C/T	0.535	0.015	0.016	0.358	0.465	81.436
ZNF749_CD8_NC	GCST007435	rs3746224	19	57949536	C/T	0.523	0.017	0.016	0.294	0.477	71.259
ZNF749_CD8_NC	GCST90503076	rs3746224	19	57949536	C/T	0.551	0.008	0.018	0.67	0.449	71.259
ZNF749_CD8_ET	GCST007435	rs7255035	19	57943697	G/A	0.522	0.015	0.016	0.345	0.478	97.781
ZNF749_CD8_ET	GCST90503076	rs7255035	19	57943697	G/A	0.546	0.007	0.017	0.679	0.454	97.781
ZNF749_CD4_NC	GCST007435	rs11665675	19	57939619	T/C	0.521	0.015	0.016	0.342	0.479	232.797
ZNF749_CD4_NC	GCST90503076	rs11665675	19	57939619	T/C	0.546	0.008	0.017	0.653	0.454	232.797
ZNF749_B_IN	GCST007435	rs11665675	19	57939619	T/C	0.521	0.015	0.016	0.342	0.479	108.446
ZNF749_B_IN	GCST90503076	rs11665675	19	57939619	T/C	0.546	0.008	0.017	0.653	0.454	108.446
ZNF747_CD4_NC	GCST007435	rs6565174	16	30111904	C/A	0.899	-0.038	0.032	0.226	0.101	22.118
ZNF747_CD4_NC	GCST90503076	rs6565174	16	30111904	C/A	0.901	-0.033	0.029	0.259	0.099	22.118
ZNF738_NK	GCST007435	rs2562419	19	21711501	T/C	0.201	0.009	0.02	0.658	0.201	19.013
ZNF738_NK	GCST90503076	rs2562419	19	21711501	T/C	0.203	-0.02	0.021	0.347	0.203	19.013
ZNF737_NK	GCST90503076	rs12977122	19	21436738	T/C	0.339	0.024	0.018	0.177	0.339	24.178
ZNF737_NK	GCST007435	rs12977122	19	21436738	T/C	0.332	-0.001	0.022	0.961	0.332	24.178
ZNF736_CD4_NC	GCST007435	rs12671185	7	63793707	A/G	0.298	0.031	0.018	0.073	0.298	17.108
ZNF736_CD4_NC	GCST90503076	rs12671185	7	63793707	A/G	0.304	0.001	0.018	0.96	0.304	17.108
ZNF718_NK	GCST90503076	rs10006358	4	125490	G/A	0.478	-0.04	0.017	0.019	0.478	52.727
ZNF718_NK	GCST007435	rs10006358	4	125490	G/A	0.456	-0.016	0.016	0.332	0.456	52.727
ZNF718_CD4_NC	GCST90503076	rs6841277	4	190053	G/A	0.445	-0.034	0.017	0.049	0.445	41.917
ZNF718_CD4_NC	GCST007435	rs6841277	4	190053	G/A	0.426	-0.022	0.016	0.168	0.426	41.917
ZNF713_CD4_NC	GCST007435	rs4307293	7	56020113	G/A	0.053	0.043	0.036	0.239	0.053	29.007
ZNF713_CD4_NC	GCST90503076	rs4307293	7	56020113	G/A	0.052	0.014	0.038	0.712	0.052	29.007
ZNF708_CD4_NC	GCST007435	rs62107531	19	21509065	T/C	0.211	-0.022	0.02	0.257	0.211	36.601
ZNF708_CD4_NC	GCST90503076	rs62107531	19	21509065	T/C	0.219	-0.015	0.021	0.461	0.219	36.601
ZNF707_CD4_NC	GCST007435	rs9657360	8	144676862	T/C	0.786	0.002	0.021	0.932	0.214	24.027
ZNF707_CD4_NC	GCST90503076	rs9657360	8	144676862	T/C	0.79	-0.01	0.021	0.618	0.21	24.027
ZNF701_CD4_NC	GCST90503076	rs75660813	19	53073564	T/G	0.229	-0.045	0.02	0.027	0.229	26.826
ZNF701_CD4_NC	GCST007435	rs75660813	19	53073564	T/G	0.24	-0.001	0.022	0.965	0.24	26.826
ZNF699_CD4_NC	GCST007435	rs10405193	19	9514277	A/G	0.581	0.022	0.016	0.175	0.419	21.004
ZNF699_CD4_NC	GCST90503076	rs10405193	19	9514277	A/G	0.575	-0.003	0.017	0.843	0.425	21.004
ZNF696_CD4_NC	GCST007435	rs4266665	8	144639954	G/T	0.335	-0.034	0.019	0.08	0.335	17.39
ZNF696_CD4_NC	GCST90503076	rs4266665	8	144639954	G/T	0.342	-0.009	0.018	0.612	0.342	17.39
ZNF689_CD4_NC	GCST007435	rs56153335	16	30605536	T/C	0.117	0.025	0.027	0.338	0.117	16.897
ZNF689_CD4_NC	GCST90503076	rs56153335	16	30605536	T/C	0.106	-0.033	0.028	0.243	0.106	16.897
ZNF684_CD8_ET	GCST90503076	rs55818767	1	40986535	A/G	0.162	0.012	0.023	0.611	0.162	21.601
ZNF684_CD8_ET	GCST007435	rs55818767	1	40986535	A/G	0.176	-0.007	0.021	0.747	0.176	21.601
ZNF684_CD4_NC	GCST90503076	rs55818767	1	40986535	A/G	0.162	0.012	0.023	0.611	0.162	32.106
ZNF684_CD4_NC	GCST007435	rs55818767	1	40986535	A/G	0.176	-0.007	0.021	0.747	0.176	32.106
ZNF683_NK	GCST90503076	rs11247870	1	26527163	A/C	0.482	0.009	0.017	0.602	0.482	22.307
ZNF683_NK	GCST007435	rs11247870	1	26527163	A/C	0.47	-0.032	0.017	0.059	0.47	22.307
ZNF683_CD8_NC	GCST007435	rs6694289	1	26695295	A/G	0.296	0.023	0.017	0.182	0.296	27.971
ZNF683_CD8_NC	GCST90503076	rs6694289	1	26695295	A/G	0.288	0.022	0.019	0.245	0.288	27.971
ZNF680_CD8_NC	GCST90503076	rs623142	7	63752283	G/T	0.759	0.021	0.02	0.281	0.241	17.213
ZNF680_CD8_NC	GCST007435	rs623142	7	63752283	G/T	0.768	-0.009	0.02	0.651	0.232	17.213
ZNF680_CD4_NC	GCST007435	rs67005038	7	64099391	A/G	0.235	0.02	0.019	0.3	0.235	35.063
ZNF680_CD4_NC	GCST90503076	rs67005038	7	64099391	A/G	0.233	-0.013	0.02	0.517	0.233	35.063
ZNF680_B_Mem	GCST90503076	rs6977584	7	64070355	C/T	0.663	0.016	0.018	0.367	0.337	19.388
ZNF680_B_Mem	GCST007435	rs6977584	7	64070355	C/T	0.652	0.011	0.017	0.49	0.348	19.388
ZNF677_CD8_S100B	GCST007435	rs6509740	19	53738985	C/T	0.253	-0.022	0.019	0.246	0.253	33.724
ZNF677_CD8_S100B	GCST90503076	rs6509740	19	53738985	C/T	0.231	-0.018	0.02	0.372	0.231	33.724
ZNF677_CD8_NC	GCST90503076	rs74429916	19	53770764	A/G	0.21	-0.018	0.021	0.389	0.21	88.729
ZNF677_CD8_ET	GCST90503076	rs61576844	19	53761591	G/T	0.213	-0.017	0.021	0.414	0.213	36.682
ZNF677_CD8_ET	GCST007435	rs61576844	19	53761591	G/T	0.23	-0.014	0.019	0.452	0.23	36.682
ZNF677_CD4_NC	GCST007435	rs9304741	19	53451228	C/T	0.399	-0.019	0.019	0.313	0.399	18.914
ZNF677_CD4_NC	GCST90503076	rs61576844	19	53761591	G/T	0.213	-0.017	0.021	0.414	0.213	223.267
ZNF677_CD4_NC	GCST007435	rs61576844	19	53761591	G/T	0.23	-0.014	0.019	0.452	0.23	223.267
ZNF677_CD4_NC	GCST90503076	rs9304741	19	53451228	C/T	0.371	-0.004	0.018	0.837	0.371	18.914
ZNF677_B_IN	GCST90503076	rs74429916	19	53770764	A/G	0.21	-0.018	0.021	0.389	0.21	32.96
ZNF670_CD8_NC	GCST007435	rs6674691	1	246537683	T/C	0.175	0.02	0.021	0.343	0.175	69.808
ZNF670_CD8_NC	GCST90503076	rs6674691	1	246537683	T/C	0.186	-0.002	0.022	0.937	0.186	69.808
ZNF667_NK	GCST007435	rs8100685	19	56256872	T/G	0.702	0.029	0.021	0.163	0.298	19.838
ZNF667_NK	GCST90503076	rs8100685	19	56256872	T/G	0.707	-0.002	0.019	0.928	0.293	19.838
ZNF667-AS1_NK_R	GCST90503076	rs862701	19	57863937	C/T	0.732	-0.045	0.02	0.024	0.268	34.393
ZNF667-AS1_NK_R	GCST007435	rs862701	19	57863937	C/T	0.726	-0.042	0.02	0.034	0.274	34.393
ZNF667-AS1_NK	GCST007435	rs4801329	19	57008548	G/A	0.434	-0.029	0.017	0.091	0.434	25.608
ZNF667-AS1_NK	GCST90503076	rs4801329	19	57008548	G/A	0.431	-0.004	0.018	0.82	0.431	25.608
ZNF667-AS1_CD8_NC	GCST90503076	rs4801341	19	57078645	T/C	0.4	0.008	0.017	0.656	0.4	22.211
ZNF667-AS1_CD8_NC	GCST007435	rs4801341	19	57078645	T/C	0.424	-0.014	0.016	0.387	0.424	22.211
ZNF667-AS1_CD4_NC	GCST007435	rs145011	19	57065189	C/T	0.263	0.054	0.02	0.008	0.263	50.501
ZNF667-AS1_CD4_NC	GCST90503076	rs145011	19	57065189	C/T	0.271	0.017	0.019	0.38	0.271	50.501
ZNF667-AS1_B_Mem	GCST90503076	rs7246498	19	57007648	A/C	0.342	0.014	0.018	0.446	0.342	38.071
ZNF667-AS1_B_Mem	GCST007435	rs7246498	19	57007648	A/C	0.343	-0.009	0.018	0.614	0.343	38.071
ZNF667-AS1_B_IN	GCST90503076	rs36147582	19	56991302	T/C	0.241	0.017	0.02	0.382	0.241	64.743
ZNF667-AS1_B_IN	GCST007435	rs36147582	19	56991302	T/C	0.256	-0.007	0.018	0.698	0.256	64.743
ZNF664_CD8_ET	GCST90503076	rs78846567	12	124155733	A/C	0.045	0.006	0.044	0.899	0.045	20.933
ZNF664_CD8_ET	GCST007435	rs78846567	12	124155733	A/C	0.06	-0.01	0.044	0.82	0.06	20.933
ZNF654_CD4_NC	GCST90503076	rs6419869	3	88263487	G/T	0.903	0.064	0.029	0.027	0.097	22.666
ZNF654_CD4_NC	GCST007435	rs6419869	3	88263487	G/T	0.898	-0.001	0.027	0.963	0.102	22.666
ZNF652_NK	GCST90503076	rs74584378	17	47306829	T/C	0.25	0.037	0.02	0.057	0.25	20.704
ZNF652_NK	GCST007435	rs74584378	17	47306829	T/C	0.247	-0.019	0.019	0.331	0.247	20.704
ZNF652_CD8_ET	GCST90503076	rs12952749	17	47323666	A/G	0.316	0.032	0.019	0.088	0.316	28.258
ZNF652_CD8_ET	GCST007435	rs12952749	17	47323666	A/G	0.301	0.001	0.018	0.97	0.301	28.258
ZNF652_CD4_NC	GCST90503076	rs17637241	17	47447375	C/T	0.106	0.06	0.028	0.031	0.106	43.765
ZNF652_CD4_NC	GCST90503076	rs850522	17	47316259	G/A	0.251	0.039	0.02	0.046	0.251	28.508
ZNF652_CD4_NC	GCST007435	rs17637241	17	47447375	C/T	0.099	-0.061	0.028	0.029	0.099	43.765
ZNF652_CD4_NC	GCST007435	rs850522	17	47316259	G/A	0.248	-0.021	0.019	0.27	0.248	28.508
ZNF641_NK	GCST90503076	rs7304709	12	48670152	C/T	0.411	0.031	0.017	0.077	0.411	20.278
ZNF641_NK	GCST007435	rs7304709	12	48670152	C/T	0.407	0.003	0.016	0.871	0.407	20.278
ZNF639_CD4_NC	GCST007435	rs6443599	3	178590769	A/G	0.871	-0.027	0.027	0.319	0.129	15.941
ZNF639_CD4_NC	GCST90503076	rs6443599	3	178590769	A/G	0.864	-0.016	0.026	0.531	0.136	15.941
ZNF638_CD8_NC	GCST90503076	rs7578166	2	71630041	C/A	0.614	0.004	0.017	0.799	0.386	33.102
ZNF638_CD8_NC	GCST007435	rs7578166	2	71630041	C/A	0.614	-0.023	0.016	0.16	0.386	33.102
ZNF638_CD8_ET	GCST90503076	rs418072	2	71401793	G/A	0.75	-0.004	0.02	0.822	0.25	17.77
ZNF638_CD8_ET	GCST007435	rs418072	2	71401793	G/A	0.76	0	0.019	0.998	0.24	17.77
ZNF638_CD4_NC	GCST90503076	rs7590738	2	71525698	A/G	0.563	0.007	0.017	0.682	0.437	121.115
ZNF638_CD4_NC	GCST007435	rs7590738	2	71525698	A/G	0.568	-0.017	0.016	0.293	0.432	121.115
ZNF626_CD4_NC	GCST007435	rs4809153	19	21782050	A/G	0.668	0.022	0.017	0.201	0.332	22.016
ZNF626_CD4_NC	GCST90503076	rs4809153	19	21782050	A/G	0.675	-0.017	0.018	0.354	0.325	22.016
ZNF618_CD8_NC	GCST90503076	rs10981863	9	116416305	T/G	0.553	0.014	0.019	0.472	0.447	20.772
ZNF618_CD8_NC	GCST007435	rs10981863	9	116416305	T/G	0.551	0.003	0.02	0.898	0.449	20.772
ZNF614_B_Mem	GCST007435	rs6509632	19	52844330	C/T	0.889	-0.047	0.028	0.092	0.111	23.874
ZNF614_B_Mem	GCST90503076	rs6509632	19	52844330	C/T	0.889	-0.046	0.028	0.097	0.111	23.874
ZNF607_B_Mem	GCST90503076	rs7250800	19	39021754	G/A	0.112	0.043	0.027	0.112	0.112	194.671
ZNF607_B_Mem	GCST007435	rs7250800	19	39021754	G/A	0.111	-0.026	0.025	0.304	0.111	194.671
ZNF605_CD8_ET	GCST90503076	rs1278602	12	133498938	A/G	0.456	-0.023	0.017	0.179	0.456	22.195
ZNF605_CD8_ET	GCST007435	rs1278602	12	133498938	A/G	0.464	-0.005	0.018	0.779	0.464	22.195
ZNF605_CD4_NC	GCST007435	rs7956834	12	133500806	A/G	0.195	-0.003	0.021	0.884	0.195	27.543
ZNF600_CD4_ET	GCST90503076	rs12973596	19	53288873	C/T	0.551	0.04	0.018	0.032	0.449	48.371
ZNF600_CD4_ET	GCST007435	rs12973596	19	53288873	C/T	0.556	-0.034	0.02	0.098	0.444	48.371
ZNF595_NK	GCST007435	rs6839041	4	72048	G/T	0.258	0.02	0.02	0.314	0.258	26.779
ZNF595_CD8_ET	GCST90503076	rs10027536	4	167596	G/A	0.458	-0.034	0.017	0.049	0.458	24.258
ZNF595_CD8_ET	GCST007435	rs10027536	4	167596	G/A	0.446	-0.025	0.018	0.16	0.446	24.258
ZNF595_CD4_NC	GCST007435	rs6839041	4	72048	G/T	0.258	0.02	0.02	0.314	0.258	50.002
ZNF594_CD4_NC	GCST007435	rs9897059	17	4374275	A/G	0.8	0.016	0.02	0.449	0.2	17.057
ZNF594_CD4_NC	GCST90503076	rs9897059	17	4374275	A/G	0.791	-0.008	0.022	0.712	0.209	17.057
ZNF593_NK	GCST007435	rs2232646	1	26496370	T/C	0.323	0.019	0.018	0.29	0.323	43.021
ZNF593_NK	GCST90503076	rs2232646	1	26496370	T/C	0.284	0.012	0.019	0.511	0.284	43.021
ZNF593_Mono_NC	GCST007435	rs12117236	1	26523507	C/T	0.256	0.043	0.018	0.019	0.256	96.091
ZNF593_Mono_NC	GCST90503076	rs12117236	1	26523507	C/T	0.235	-0.002	0.02	0.925	0.235	96.091
ZNF593_Mono_C	GCST007435	rs11577318	1	26601570	G/A	0.187	0.015	0.022	0.49	0.187	36.011
ZNF593_Mono_C	GCST90503076	rs11577318	1	26601570	G/A	0.189	-0.008	0.022	0.716	0.189	36.011
ZNF593_CD8_NC	GCST90503076	rs2490273	1	26489758	T/G	0.78	0.001	0.021	0.975	0.22	42.022
ZNF593_CD8_NC	GCST007435	rs2490273	1	26489758	T/G	0.758	-0.05	0.019	0.009	0.242	42.022
ZNF593_CD8_ET	GCST007435	rs12117236	1	26523507	C/T	0.256	0.043	0.018	0.019	0.256	75.889
ZNF593_CD8_ET	GCST90503076	rs12117236	1	26523507	C/T	0.235	-0.002	0.02	0.925	0.235	75.889
ZNF593_CD4_NC	GCST90503076	rs8768	1	26497340	C/A	0.775	0.006	0.02	0.781	0.225	135.729
ZNF593_CD4_ET	GCST90503076	rs2490273	1	26489758	T/G	0.78	0.001	0.021	0.975	0.22	56.874
ZNF593_CD4_ET	GCST007435	rs2490273	1	26489758	T/G	0.758	-0.05	0.019	0.009	0.242	56.874
ZNF593_B_Mem	GCST90503076	rs2783680	1	26511700	G/A	0.594	0.013	0.017	0.461	0.406	19.71
ZNF593_B_Mem	GCST007435	rs2783680	1	26511700	G/A	0.588	-0.023	0.016	0.161	0.412	19.71
ZNF587B_CD4_NC	GCST007435	rs77484998	19	58222656	A/G	0.159	0.038	0.022	0.084	0.159	18.931
ZNF587B_CD4_NC	GCST90503076	rs77484998	19	58222656	A/G	0.16	-0.009	0.023	0.713	0.16	18.931
ZNF586_NK	GCST90503076	rs3761058	19	58280606	A/G	0.169	0.021	0.023	0.364	0.169	20.605
ZNF586_NK	GCST007435	rs3761058	19	58280606	A/G	0.175	-0.018	0.021	0.406	0.175	20.605
ZNF586_CD8_NC	GCST90503076	rs58789890	19	58251468	A/G	0.2	0.029	0.021	0.168	0.2	25.789
ZNF586_CD8_NC	GCST007435	rs58789890	19	58251468	A/G	0.215	-0.015	0.019	0.424	0.215	25.789
ZNF586_CD8_ET	GCST90503076	rs58789890	19	58251468	A/G	0.2	0.029	0.021	0.168	0.2	21.763
ZNF586_CD8_ET	GCST007435	rs58789890	19	58251468	A/G	0.215	-0.015	0.019	0.424	0.215	21.763
ZNF586_CD4_NC	GCST007435	rs58754895	19	58361549	G/A	0.365	0.009	0.017	0.575	0.365	43.766
ZNF586_CD4_NC	GCST90503076	rs58754895	19	58361549	G/A	0.365	0	0.018	0.986	0.365	43.766
ZNF584_NK	GCST90503076	rs62117595	19	58950383	C/T	0.084	0.036	0.032	0.259	0.084	58.363
ZNF584_NK	GCST007435	rs62117595	19	58950383	C/T	0.075	0.009	0.037	0.812	0.075	58.363
ZNF584_CD8_S100B	GCST90503076	rs28821001	19	59018503	C/A	0.366	0.018	0.018	0.295	0.366	29.667
ZNF584_CD8_S100B	GCST007435	rs28821001	19	59018503	C/A	0.366	-0.008	0.018	0.644	0.366	29.667
ZNF584_CD8_NC	GCST90503076	rs2304521	19	58988179	T/C	0.086	0.04	0.031	0.198	0.086	29.025
ZNF584_CD8_NC	GCST007435	rs2304521	19	58988179	T/C	0.077	0.012	0.037	0.741	0.077	29.025
ZNF584_CD4_NC	GCST007435	rs34023391	19	58913368	A/G	0.201	0.053	0.021	0.01	0.201	159.909
ZNF584_CD4_NC	GCST90503076	rs34023391	19	58913368	A/G	0.216	-0.009	0.021	0.654	0.216	159.909
ZNF584_CD4_ET	GCST007435	rs11671005	19	58963530	A/G	0.258	0.05	0.02	0.013	0.258	58.371
ZNF584_CD4_ET	GCST90503076	rs11671005	19	58963530	A/G	0.268	-0.013	0.02	0.494	0.268	58.371
ZNF584_B_IN	GCST007435	rs11671005	19	58963530	A/G	0.258	0.05	0.02	0.013	0.258	23.693
ZNF584_B_IN	GCST90503076	rs11671005	19	58963530	A/G	0.268	-0.013	0.02	0.494	0.268	23.693
ZNF583_B_IN	GCST007435	rs10408399	19	57437343	T/C	0.2	0.019	0.021	0.378	0.2	19.629
ZNF583_B_IN	GCST90503076	rs10408399	19	57437343	T/C	0.205	-0.009	0.022	0.67	0.205	19.629
ZNF582-AS1_CD4_NC	GCST007435	rs55874363	19	56907158	T/C	0.466	0.041	0.018	0.019	0.466	59.452
ZNF582-AS1_CD4_NC	GCST90503076	rs55874363	19	56907158	T/C	0.511	-0.009	0.017	0.586	0.489	59.452
ZNF582-AS1_B_IN	GCST90503076	rs11878390	19	56903669	C/T	0.26	0.019	0.02	0.336	0.26	29.219
ZNF582-AS1_B_IN	GCST007435	rs11878390	19	56903669	C/T	0.264	-0.024	0.019	0.209	0.264	29.219
ZNF580_CD8_ET	GCST90503076	rs397281	19	56564101	T/C	0.053	0.082	0.039	0.037	0.053	19.228
ZNF580_CD8_ET	GCST007435	rs397281	19	56564101	T/C	0.042	0.007	0.051	0.888	0.042	19.228
ZNF578_NK	GCST90503076	rs12974375	19	53289174	C/T	0.559	0.043	0.018	0.021	0.441	27.513
ZNF578_NK	GCST90503076	rs2608528	19	52984708	T/G	0.243	0.019	0.02	0.336	0.243	18.419
ZNF578_NK	GCST007435	rs2608528	19	52984708	T/G	0.227	-0.024	0.039	0.541	0.227	18.419
ZNF578_NK	GCST007435	rs12974375	19	53289174	C/T	0.559	-0.013	0.019	0.488	0.441	27.513
ZNF575_CD4_NC	GCST90503076	rs3213329	19	44062807	C/A	0.565	-0.018	0.017	0.3	0.435	17.316
ZNF575_CD4_NC	GCST007435	rs3213329	19	44062807	C/A	0.58	-0.001	0.016	0.952	0.42	17.316
ZNF571-AS1_CD4_NC	GCST90503076	rs8112706	19	38257313	T/C	0.19	-0.04	0.022	0.064	0.19	19.291
ZNF571-AS1_CD4_NC	GCST007435	rs8112706	19	38257313	T/C	0.179	-0.003	0.021	0.875	0.179	19.291
ZNF568_CD8_NC	GCST007435	rs6510587	19	37597194	A/G	0.451	-0.005	0.017	0.749	0.451	21.652
ZNF568_CD8_NC	GCST90503076	rs6510587	19	37597194	A/G	0.478	0	0.017	0.984	0.478	21.652
ZNF568_CD4_NC	GCST007435	rs496730	19	37451439	T/C	0.514	-0.01	0.016	0.505	0.486	60.871
ZNF568_CD4_NC	GCST90503076	rs496730	19	37451439	T/C	0.507	-0.001	0.017	0.97	0.493	60.871
ZNF566_CD4_NC	GCST90503076	rs8110282	19	36938398	T/C	0.298	0.009	0.019	0.631	0.298	35.376
ZNF566_CD4_NC	GCST007435	rs8110282	19	36938398	T/C	0.3	-0.006	0.018	0.75	0.3	35.376
ZNF565_CD4_NC	GCST90503076	rs474995	19	36654529	C/A	0.472	0.027	0.017	0.119	0.472	23.694
ZNF559_NK	GCST007435	rs28384491	19	9434872	T/C	0.086	0.044	0.038	0.244	0.086	25.502
ZNF559_NK	GCST90503076	rs28384491	19	9434872	T/C	0.084	-0.03	0.031	0.343	0.084	25.502
ZNF559_CD8_ET	GCST007435	rs28384491	19	9434872	T/C	0.086	0.044	0.038	0.244	0.086	40.789
ZNF559_CD8_ET	GCST90503076	rs28384491	19	9434872	T/C	0.084	-0.03	0.031	0.343	0.084	40.789
ZNF559_CD4_NC	GCST007435	rs28384491	19	9434872	T/C	0.086	0.044	0.038	0.244	0.086	74.215
ZNF559_CD4_NC	GCST90503076	rs28384491	19	9434872	T/C	0.084	-0.03	0.031	0.343	0.084	74.215
ZNF557_CD8_ET	GCST90503076	rs8108168	19	7086651	T/C	0.42	-0.02	0.017	0.253	0.42	19.699
ZNF557_CD8_ET	GCST007435	rs8108168	19	7086651	T/C	0.405	-0.018	0.016	0.274	0.405	19.699
ZNF557_CD4_NC	GCST90503076	rs8101341	19	7080316	G/T	0.42	-0.02	0.017	0.252	0.42	60.079
ZNF557_CD4_NC	GCST007435	rs8101341	19	7080316	G/T	0.403	-0.018	0.017	0.277	0.403	60.079
ZNF552_NK	GCST007435	rs4638699	19	57545660	G/A	0.143	0.032	0.024	0.173	0.143	19.6
ZNF552_NK	GCST90503076	rs4638699	19	57545660	G/A	0.157	0.022	0.023	0.347	0.157	19.6
ZNF552_CD4_NC	GCST90503076	rs2802	19	58315273	A/G	0.321	0.009	0.018	0.629	0.321	133.895
ZNF552_CD4_NC	GCST007435	rs2802	19	58315273	A/G	0.321	0.006	0.017	0.717	0.321	133.895
ZNF548_CD4_NC	GCST90503076	rs77992797	19	57878505	T/C	0.125	-0.016	0.026	0.557	0.125	19.124
ZNF548_CD4_NC	GCST007435	rs77992797	19	57878505	T/C	0.131	-0.009	0.024	0.694	0.131	19.124
ZNF544_NK	GCST007435	rs260503	19	58790095	C/T	0.662	0.009	0.017	0.606	0.338	18.729
ZNF544_NK	GCST90503076	rs260503	19	58790095	C/T	0.642	-0.005	0.018	0.793	0.358	18.729
ZNF544_CD8_ET	GCST90503076	rs36100363	19	58710837	T/C	0.266	0.032	0.019	0.093	0.266	18.946
ZNF544_CD8_ET	GCST007435	rs36100363	19	58710837	T/C	0.273	-0.02	0.018	0.269	0.273	18.946
ZNF544_CD4_NC	GCST007435	rs260503	19	58790095	C/T	0.662	0.009	0.017	0.606	0.338	54.812
ZNF544_CD4_NC	GCST90503076	rs260503	19	58790095	C/T	0.642	-0.005	0.018	0.793	0.358	54.812
ZNF528_CD8_ET	GCST007435	rs62116828	19	53466852	G/A	0.047	0.083	0.045	0.064	0.047	19.955
ZNF528_CD8_ET	GCST90503076	rs62116828	19	53466852	G/A	0.047	-0.014	0.041	0.729	0.047	19.955
ZNF524_CD4_NC	GCST007435	rs306481	19	56487603	G/A	0.564	0.012	0.018	0.491	0.436	17.777
ZNF524_CD4_NC	GCST90503076	rs306481	19	56487603	G/A	0.58	0.008	0.017	0.627	0.42	17.777
ZNF519_CD8_ET	GCST007435	rs12607953	18	14125085	C/T	0.528	0.009	0.017	0.581	0.472	31.059
ZNF519_CD8_ET	GCST90503076	rs12607953	18	14125085	C/T	0.566	0.002	0.017	0.915	0.434	31.059
ZNF519_CD4_ET	GCST90503076	rs4797865	18	14139380	T/C	0.308	0.008	0.018	0.679	0.308	20.294
ZNF519_CD4_ET	GCST007435	rs4797865	18	14139380	T/C	0.298	-0.001	0.02	0.968	0.298	20.294
ZNF516_NK	GCST90503076	rs117983097	18	74072636	A/G	0.479	0.012	0.017	0.465	0.479	49.722
ZNF516_NK	GCST90503076	rs12963109	18	74195764	C/T	0.211	0.008	0.021	0.69	0.211	15.63
ZNF516_NK	GCST007435	rs117983097	18	74072636	A/G	0.421	0.002	0.019	0.935	0.421	49.722
ZNF516_NK	GCST007435	rs12963109	18	74195764	C/T	0.225	-0.001	0.02	0.977	0.225	15.63
ZNF516_CD8_NC	GCST90503076	rs1981370	18	74070815	G/A	0.771	0.004	0.02	0.852	0.229	21.318
ZNF516_CD8_NC	GCST007435	rs1981370	18	74070815	G/A	0.753	-0.003	0.021	0.881	0.247	21.318
ZNF516_CD4_NC	GCST90503076	rs117983097	18	74072636	A/G	0.479	0.012	0.017	0.465	0.479	95.855
ZNF516_CD4_NC	GCST007435	rs117983097	18	74072636	A/G	0.421	0.002	0.019	0.935	0.421	95.855
ZNF516_CD4_NC	GCST90503076	rs12957152	18	73623942	A/G	0.241	-0.038	0.02	0.054	0.241	22.395
ZNF516_CD4_NC	GCST007435	rs12957152	18	73623942	A/G	0.248	-0.01	0.018	0.579	0.248	22.395
ZNF514_CD4_NC	GCST90503076	rs60090597	2	96406266	A/G	0.343	0.034	0.019	0.075	0.343	20.197
ZNF514_CD4_NC	GCST007435	rs60090597	2	96406266	A/G	0.329	0.009	0.019	0.627	0.329	20.197
ZNF512B_B_Mem	GCST007435	rs879471	20	62269942	T/C	0.549	0	0.02	0.999	0.451	20.844
ZNF512B_B_Mem	GCST90503076	rs879471	20	62269942	T/C	0.579	-0.012	0.017	0.474	0.421	20.844
ZNF506_CD8_NC	GCST90503076	rs248937	19	19880366	T/G	0.371	0.047	0.018	0.008	0.371	23.464
ZNF506_CD8_NC	GCST007435	rs248937	19	19880366	T/G	0.343	0.014	0.017	0.409	0.343	23.464
ZNF506_CD8_ET	GCST90503076	rs4808992	19	19920912	C/T	0.192	0.045	0.022	0.04	0.192	37.885
ZNF506_CD8_ET	GCST007435	rs4808992	19	19920912	C/T	0.178	-0.014	0.021	0.518	0.178	37.885
ZNF503-AS1_CD4_NC	GCST90503076	rs4746260	10	76842244	G/T	0.048	-0.045	0.04	0.262	0.048	51.272
ZNF503-AS1_CD4_NC	GCST007435	rs4746260	10	76842244	G/T	0.055	-0.001	0.036	0.976	0.055	51.272
ZNF502_NK	GCST90503076	rs10514710	3	44883971	A/G	0.195	0.027	0.022	0.218	0.195	19.544
ZNF502_NK	GCST007435	rs10514710	3	44883971	A/G	0.198	-0.014	0.023	0.542	0.198	19.544
ZNF502_CD8_NC	GCST90503076	rs6809116	3	44712097	C/A	0.407	0.039	0.017	0.026	0.407	23.613
ZNF502_CD8_NC	GCST007435	rs6809116	3	44712097	C/A	0.407	0.014	0.016	0.397	0.407	23.613
ZNF502_CD8_ET	GCST90503076	rs56084453	3	44762830	G/A	0.217	0.028	0.02	0.166	0.217	37.466
ZNF502_CD8_ET	GCST007435	rs56084453	3	44762830	G/A	0.209	-0.021	0.021	0.309	0.209	37.466
ZNF502_CD4_NC	GCST90503076	rs56084453	3	44762830	G/A	0.217	0.028	0.02	0.166	0.217	161.55
ZNF502_CD4_NC	GCST007435	rs56084453	3	44762830	G/A	0.209	-0.021	0.021	0.309	0.209	161.55
ZNF502_CD4_ET	GCST90503076	rs56084453	3	44762830	G/A	0.217	0.028	0.02	0.166	0.217	20.276
ZNF502_CD4_ET	GCST007435	rs56084453	3	44762830	G/A	0.209	-0.021	0.021	0.309	0.209	20.276
ZNF502_B_IN	GCST90503076	rs6778410	3	44743993	A/G	0.412	0.035	0.017	0.042	0.412	19.85
ZNF502_B_IN	GCST007435	rs6778410	3	44743993	A/G	0.408	0.015	0.017	0.374	0.408	19.85
ZNF492_NK	GCST90503076	rs62120195	19	23832535	G/T	0.13	-0.071	0.026	0.006	0.13	116.053
ZNF487_CD4_NC	GCST007435	rs2209069	10	44722489	T/C	0.175	0.02	0.021	0.346	0.175	18.303
ZNF487_CD4_NC	GCST90503076	rs2209069	10	44722489	T/C	0.168	-0.025	0.023	0.274	0.168	18.303
ZNF480_NK	GCST007435	rs35893956	19	52797742	A/G	0.066	0.063	0.035	0.069	0.066	23.478
ZNF480_NK	GCST90503076	rs35893956	19	52797742	A/G	0.074	-0.079	0.033	0.016	0.074	23.478
ZNF480_CD8_NC	GCST007435	rs13343641	19	52825032	T/C	0.202	-0.053	0.022	0.018	0.202	23.369
ZNF480_CD8_NC	GCST90503076	rs13343641	19	52825032	T/C	0.201	-0.002	0.021	0.921	0.201	23.369
ZNF480_CD4_NC	GCST007435	rs13343641	19	52825032	T/C	0.202	-0.053	0.022	0.018	0.202	92.748
ZNF480_CD4_NC	GCST90503076	rs13343641	19	52825032	T/C	0.201	-0.002	0.021	0.921	0.201	92.748
ZNF451_DC	GCST90503076	rs7749256	6	56179072	T/C	0.234	0.003	0.021	0.884	0.234	14.923
ZNF451_DC	GCST007435	rs7749256	6	56179072	T/C	0.211	-0.003	0.021	0.884	0.211	14.923
ZNF44_NK	GCST90503076	rs2438531	19	12384988	C/T	0.347	-0.02	0.018	0.273	0.347	86.577
ZNF44_NK	GCST007435	rs2438531	19	12384988	C/T	0.323	-0.018	0.018	0.311	0.323	86.577
ZNF44_CD8_ET	GCST007435	rs1399699	19	12373005	T/G	0.321	-0.025	0.017	0.154	0.321	49.202
ZNF44_CD8_ET	GCST90503076	rs1399699	19	12373005	T/G	0.347	-0.02	0.018	0.275	0.347	49.202
ZNF44_CD4_NC	GCST90503076	rs72989977	19	12450044	T/C	0.166	-0.062	0.023	0.008	0.166	18.536
ZNF44_CD4_NC	GCST007435	rs72989977	19	12450044	T/C	0.171	-0.017	0.022	0.436	0.171	18.536
ZNF439_B_IN	GCST007435	rs112416745	19	11220654	A/G	0.048	0.051	0.042	0.223	0.048	21.481
ZNF439_B_IN	GCST90503076	rs112416745	19	11220654	A/G	0.046	0.034	0.041	0.403	0.046	21.481
ZNF431_NK	GCST90503076	rs117053644	19	21745117	A/G	0.068	0.053	0.036	0.143	0.068	22.544
ZNF431_NK	GCST007435	rs117053644	19	21745117	A/G	0.064	-0.131	0.059	0.027	0.064	22.544
ZNF429_CD8_NC	GCST007435	rs1976385	19	21672022	C/T	0.382	0.013	0.019	0.497	0.382	31.403
ZNF429_CD8_NC	GCST90503076	rs1976385	19	21672022	C/T	0.399	0.007	0.018	0.695	0.399	31.403
ZNF429_CD8_ET	GCST007435	rs1113577	19	21749035	C/T	0.585	-0.026	0.017	0.111	0.415	22.402
ZNF429_CD8_ET	GCST90503076	rs1113577	19	21749035	C/T	0.591	-0.006	0.017	0.706	0.409	22.402
ZNF429_CD4_NC	GCST007435	rs1113577	19	21749035	C/T	0.585	-0.026	0.017	0.111	0.415	91.109
ZNF429_CD4_NC	GCST90503076	rs1113577	19	21749035	C/T	0.591	-0.006	0.017	0.706	0.409	91.109
ZNF419_CD4_NC	GCST90503076	rs2074206	19	58116143	G/T	0.781	0.009	0.021	0.657	0.219	31.595
ZNF419_CD4_NC	GCST007435	rs2074206	19	58116143	G/T	0.79	-0.01	0.022	0.663	0.21	31.595
ZNF414_CD4_NC	GCST90503076	rs968502	19	8567475	C/T	0.171	0.006	0.022	0.778	0.171	20.069
ZNF414_CD4_NC	GCST007435	rs968502	19	8567475	C/T	0.183	-0.013	0.021	0.543	0.183	20.069
ZNF407_B_IN	GCST90503076	rs71356962	18	71373561	C/T	0.081	0.007	0.032	0.834	0.081	19.927
ZNF407_B_IN	GCST007435	rs71356962	18	71373561	C/T	0.073	-0.003	0.032	0.917	0.073	19.927
ZNF404_CD4_NC	GCST90503076	rs4802201	19	44358042	T/C	0.523	-0.018	0.017	0.304	0.477	32.174
ZNF404_CD4_NC	GCST007435	rs4802201	19	44358042	T/C	0.49	-0.013	0.016	0.444	0.49	32.174
ZNF396_CD4_NC	GCST007435	rs4291985	18	32957283	T/C	0.522	0.01	0.016	0.528	0.478	35.187
ZNF396_CD4_NC	GCST90503076	rs4291985	18	32957283	T/C	0.565	-0.014	0.018	0.431	0.435	35.187
ZNF391_CD8_ET	GCST90503076	rs9468121	6	27382381	G/A	0.741	0.014	0.02	0.463	0.259	129.701
ZNF391_CD8_ET	GCST007435	rs9468121	6	27382381	G/A	0.764	-0.011	0.019	0.574	0.236	129.701
ZNF391_CD4_NC	GCST90503076	rs13220817	6	27356527	C/T	0.541	0.012	0.017	0.472	0.459	25.503
ZNF391_CD4_NC	GCST007435	rs13220817	6	27356527	C/T	0.555	-0.018	0.017	0.296	0.445	25.503
ZNF391_CD4_ET	GCST90503076	rs67998226	6	28238059	C/T	0.086	0.066	0.03	0.028	0.086	127.743
ZNF391_CD4_ET	GCST007435	rs67998226	6	28238059	C/T	0.087	0.043	0.03	0.154	0.087	127.743
ZNF391_B_IN	GCST90503076	rs1890809	6	28110478	G/A	0.063	0.05	0.035	0.149	0.063	35.898
ZNF391_B_IN	GCST007435	rs1890809	6	28110478	G/A	0.095	-0.023	0.028	0.408	0.095	35.898
ZNF384_CD4_NC	GCST007435	rs6786	12	6775967	G/A	0.57	-0.018	0.021	0.398	0.43	17.292
ZNF384_CD4_NC	GCST90503076	rs6786	12	6775967	G/A	0.596	-0.015	0.018	0.4	0.404	17.292
ZNF354A_NK	GCST90503076	rs34645905	5	178159371	T/C	0.318	-0.017	0.018	0.352	0.318	20.976
ZNF354A_CD4_NC	GCST90503076	rs6890741	5	178149661	G/A	0.304	-0.019	0.018	0.307	0.304	24.142
ZNF347_NK	GCST90503076	rs10417172	19	53662306	C/T	0.1	0.009	0.029	0.765	0.1	20.186
ZNF347_NK	GCST007435	rs10417172	19	53662306	C/T	0.11	-0.065	0.029	0.025	0.11	20.186
ZNF347_B_IN	GCST007435	rs10413436	19	53808212	C/T	0.232	0.034	0.026	0.195	0.232	20.466
ZNF347_B_IN	GCST90503076	rs10413436	19	53808212	C/T	0.196	-0.011	0.023	0.634	0.196	20.466
ZNF324_NK	GCST90503076	rs10415547	19	59006510	C/T	0.741	0.022	0.02	0.265	0.259	35.898
ZNF324_NK	GCST007435	rs10415547	19	59006510	C/T	0.752	-0.044	0.02	0.03	0.248	35.898
ZNF324_CD8_NC	GCST90503076	rs4801274	19	59010593	G/A	0.939	0.047	0.036	0.194	0.061	26.512
ZNF324_CD8_NC	GCST007435	rs4801274	19	59010593	G/A	0.938	-0.005	0.039	0.899	0.062	26.512
ZNF324_CD4_NC	GCST90503076	rs4801601	19	59008566	A/G	0.767	0.025	0.02	0.216	0.233	42.812
ZNF324_CD4_NC	GCST007435	rs4801601	19	59008566	A/G	0.776	-0.048	0.021	0.023	0.224	42.812
ZNF322_NK_R	GCST90503076	rs16891261	6	26062631	G/A	0.096	0.05	0.029	0.083	0.096	19.753
ZNF322_NK_R	GCST007435	rs16891261	6	26062631	G/A	0.093	0.028	0.029	0.328	0.093	19.753
ZNF322_DC	GCST90503076	rs13217620	6	27653120	T/C	0.081	0.078	0.031	0.012	0.081	57.396
ZNF322_DC	GCST007435	rs13217620	6	27653120	T/C	0.082	0.033	0.031	0.293	0.082	57.396
ZNF320_CD8_S100B	GCST007435	rs36020620	19	54228148	T/C	0.25	0.022	0.032	0.487	0.25	23.657
ZNF320_CD8_S100B	GCST90503076	rs36020620	19	54228148	T/C	0.238	-0.025	0.022	0.262	0.238	23.657
ZNF320_CD4_NC	GCST007435	rs3810115	19	53400760	A/C	0.497	0.028	0.019	0.144	0.497	25.522
ZNF320_CD4_NC	GCST90503076	rs11084211	19	53460861	A/G	0.334	0.002	0.018	0.915	0.334	20.294
ZNF320_CD4_NC	GCST007435	rs11084211	19	53460861	A/G	0.35	-0.023	0.02	0.24	0.35	20.294
ZNF320_CD4_NC	GCST90503076	rs3810115	19	53400760	A/C	0.504	-0.002	0.018	0.906	0.496	25.522
ZNF311_CD4_NC	GCST90503076	rs2394661	6	29672941	C/T	0.509	0.004	0.017	0.81	0.491	20.537
ZNF302_NK	GCST007435	rs9789337	19	35166230	C/A	0.135	0.003	0.023	0.884	0.135	106.372
ZNF302_NK	GCST90503076	rs9789337	19	35166230	C/A	0.149	-0.024	0.024	0.311	0.149	106.372
ZNF302_CD8_S100B	GCST007435	rs9789337	19	35166230	C/A	0.135	0.003	0.023	0.884	0.135	22.82
ZNF302_CD8_S100B	GCST90503076	rs9789337	19	35166230	C/A	0.149	-0.024	0.024	0.311	0.149	22.82
ZNF302_CD8_NC	GCST007435	rs9789337	19	35166230	C/A	0.135	0.003	0.023	0.884	0.135	98.02
ZNF302_CD8_NC	GCST90503076	rs9789337	19	35166230	C/A	0.149	-0.024	0.024	0.311	0.149	98.02
ZNF302_CD4_NC	GCST007435	rs151181991	19	35150352	G/A	0.135	0.003	0.023	0.905	0.135	153.665
ZNF302_CD4_NC	GCST90503076	rs151181991	19	35150352	G/A	0.148	-0.025	0.024	0.298	0.148	153.665
ZNF302_CD4_ET	GCST90503076	rs113559284	19	35196255	A/G	0.149	-0.024	0.024	0.313	0.149	48.212
ZNF302_B_Mem	GCST007435	rs9789337	19	35166230	C/A	0.135	0.003	0.023	0.884	0.135	34.703
ZNF302_B_Mem	GCST90503076	rs9789337	19	35166230	C/A	0.149	-0.024	0.024	0.311	0.149	34.703
ZNF30_NK	GCST007435	rs56051601	19	35466264	T/G	0.065	0.028	0.037	0.451	0.065	18.309
ZNF30_NK	GCST90503076	rs56051601	19	35466264	T/G	0.056	-0.006	0.038	0.865	0.056	18.309
ZNF30_CD4_NC	GCST90503076	rs28693537	19	35436707	C/T	0.184	-0.031	0.022	0.155	0.184	73.34
ZNF30_CD4_NC	GCST007435	rs28693537	19	35436707	C/T	0.18	0	0.021	1	0.18	73.34
ZNF292_CD4_ET	GCST007435	rs138243989	6	88038741	A/C	0.063	-0.036	0.034	0.293	0.063	15.906
ZNF292_CD4_ET	GCST90503076	rs138243989	6	88038741	A/C	0.052	-0.026	0.039	0.502	0.052	15.906
ZNF292_B_IN	GCST90503076	rs1581010	6	87212089	C/T	0.408	0.01	0.017	0.568	0.408	17.376
ZNF292_B_IN	GCST007435	rs1581010	6	87212089	C/T	0.418	-0.001	0.016	0.936	0.418	17.376
ZNF281_CD4_NC	GCST90503076	rs7555759	1	199851368	A/G	0.077	-0.015	0.032	0.643	0.077	15.657
ZNF281_CD4_NC	GCST007435	rs7555759	1	199851368	A/G	0.073	-0.004	0.031	0.895	0.073	15.657
ZNF280B_CD8_NC	GCST90503076	rs5995719	22	22599674	T/C	0.172	0.037	0.024	0.126	0.172	19.054
ZNF280B_CD8_NC	GCST007435	rs5995719	22	22599674	T/C	0.183	0.006	0.021	0.784	0.183	19.054
ZNF28_CD8_NC	GCST90503076	rs8100099	19	53326148	A/C	0.591	0.028	0.018	0.135	0.409	20.176
ZNF28_CD8_NC	GCST007435	rs8100099	19	53326148	A/C	0.566	0.006	0.024	0.8	0.434	20.176
ZNF28_CD4_NC	GCST90503076	rs113506688	19	53325198	C/T	0.067	-0.07	0.034	0.04	0.067	20.614
ZNF28_CD4_NC	GCST007435	rs113506688	19	53325198	C/T	0.068	-0.051	0.051	0.311	0.068	20.614
ZNF276_NK	GCST90503076	rs12599799	16	89867368	G/T	0.383	0.029	0.017	0.094	0.383	18.055
ZNF276_NK	GCST007435	rs12599799	16	89867368	G/T	0.389	-0.003	0.017	0.86	0.389	18.055
ZNF276_CD8_ET	GCST90503076	rs62056099	16	89939327	A/G	0.084	0.004	0.031	0.91	0.084	21.62
ZNF276_CD8_ET	GCST007435	rs62056099	16	89939327	A/G	0.099	-0.041	0.028	0.149	0.099	21.62
ZNF266_NK	GCST007435	rs10406056	19	9536418	T/C	0.582	0.022	0.016	0.177	0.418	73.403
ZNF266_NK	GCST90503076	rs10406056	19	9536418	T/C	0.566	-0.001	0.018	0.956	0.434	73.403
ZNF266_CD8_NC	GCST007435	rs10406143	19	9548422	A/C	0.502	0.021	0.016	0.207	0.498	37.514
ZNF266_CD8_NC	GCST90503076	rs10406143	19	9548422	A/C	0.497	-0.019	0.017	0.267	0.497	37.514
ZNF266_CD8_ET	GCST007435	rs6512138	19	9560304	A/G	0.634	0.02	0.017	0.257	0.366	38.813
ZNF266_CD8_ET	GCST90503076	rs6512138	19	9560304	A/G	0.618	-0.008	0.019	0.678	0.382	38.813
ZNF266_CD4_NC	GCST007435	rs8108483	19	9545030	T/C	0.578	0.017	0.017	0.301	0.422	107.583
ZNF266_CD4_NC	GCST90503076	rs8108483	19	9545030	T/C	0.571	0.003	0.018	0.85	0.429	107.583
ZNF264_NK	GCST90503076	rs12609681	19	57675218	A/C	0.241	0.025	0.021	0.228	0.241	16.224
ZNF264_NK	GCST007435	rs12609681	19	57675218	A/C	0.28	0.015	0.021	0.479	0.28	16.224
ZNF264_CD8_ET	GCST90503076	rs11667177	19	57698346	A/G	0.045	-0.021	0.042	0.608	0.045	28.764
ZNF264_CD8_ET	GCST007435	rs11667177	19	57698346	A/G	0.047	-0.006	0.043	0.892	0.047	28.764
ZNF264_CD4_NC	GCST90503076	rs75069622	19	57722442	A/G	0.081	0.05	0.032	0.11	0.081	50.64
ZNF264_CD4_NC	GCST007435	rs75069622	19	57722442	A/G	0.095	-0.043	0.028	0.117	0.095	50.64
ZNF257_NK	GCST90503076	rs62120010	19	22428480	A/G	0.325	-0.051	0.018	0.005	0.325	26.419
ZNF257_NK	GCST007435	rs62120010	19	22428480	A/G	0.331	-0.006	0.017	0.733	0.331	26.419
ZNF257_CD8_NC	GCST90503076	rs7248898	19	22245354	A/G	0.289	-0.033	0.019	0.076	0.289	20.563
ZNF257_CD8_NC	GCST007435	rs7248898	19	22245354	A/G	0.288	-0.013	0.018	0.454	0.288	20.563
ZNF257_CD8_ET	GCST90503076	rs7248898	19	22245354	A/G	0.289	-0.033	0.019	0.076	0.289	36.87
ZNF257_CD8_ET	GCST007435	rs7248898	19	22245354	A/G	0.288	-0.013	0.018	0.454	0.288	36.87
ZNF257_CD4_NC	GCST007435	rs62110984	19	22252332	A/G	0.137	0.026	0.024	0.284	0.137	106.935
ZNF257_CD4_NC	GCST90503076	rs62110984	19	22252332	A/G	0.152	-0.02	0.024	0.408	0.152	106.935
ZNF254_CD4_NC	GCST90503076	rs62114213	19	24095640	G/T	0.198	-0.052	0.021	0.015	0.198	27.611
ZNF254_CD4_NC	GCST007435	rs62114213	19	24095640	G/T	0.18	-0.02	0.021	0.334	0.18	27.611
ZNF248_CD4_NC	GCST90503076	rs2505147	10	37396981	A/G	0.07	0.004	0.035	0.899	0.07	18.572
ZNF248_CD4_NC	GCST007435	rs2505147	10	37396981	A/G	0.092	-0.019	0.032	0.543	0.092	18.572
ZNF234_CD4_NC	GCST007435	rs78410670	19	45057455	T/C	0.044	-0.071	0.054	0.187	0.044	19.838
ZNF234_CD4_NC	GCST90503076	rs78410670	19	45057455	T/C	0.059	-0.004	0.038	0.923	0.059	19.838
ZNF234_B_IN	GCST007435	rs2460748	19	43942063	A/G	0.098	-0.027	0.029	0.357	0.098	25.941
ZNF234_B_IN	GCST90503076	rs2460748	19	43942063	A/G	0.097	-0.008	0.029	0.772	0.097	25.941
ZNF230_NK	GCST007435	rs6509139	19	44583103	C/T	0.882	0.001	0.025	0.967	0.118	19.74
ZNF230_NK	GCST90503076	rs6509139	19	44583103	C/T	0.878	-0.015	0.026	0.579	0.122	19.74
ZNF224_CD4_NC	GCST90503076	rs4803647	19	44135516	G/T	0.365	0.035	0.018	0.048	0.365	16.643
ZNF224_CD4_NC	GCST007435	rs4803647	19	44135516	G/T	0.342	0.002	0.017	0.917	0.342	16.643
ZNF224_CD4_NC	GCST90503076	rs28539456	19	44607547	T/G	0.862	-0.021	0.025	0.39	0.138	22.386
ZNF224_CD4_NC	GCST007435	rs28539456	19	44607547	T/G	0.87	-0.006	0.024	0.798	0.13	22.386
ZNF222_CD8_ET	GCST90503076	rs2357107	19	45132364	A/G	0.48	-0.013	0.017	0.45	0.48	19.411
ZNF222_CD8_ET	GCST007435	rs2357107	19	45132364	A/G	0.495	-0.004	0.016	0.792	0.495	19.411
ZNF211_CD4_NC	GCST90503076	rs12461476	19	57493559	C/A	0.094	0.037	0.029	0.202	0.094	21.502
ZNF211_CD4_NC	GCST007435	rs12461476	19	57493559	C/A	0.098	-0.058	0.028	0.038	0.098	21.502
ZNF208_CD4_NC	GCST90503076	rs807950	19	22120530	C/A	0.582	0.015	0.018	0.397	0.418	21.593
ZNF208_CD4_NC	GCST007435	rs807950	19	22120530	C/A	0.578	-0.036	0.017	0.032	0.422	21.593
ZNF197_CD4_NC	GCST007435	rs35935457	3	45183187	A/G	0.234	0.03	0.02	0.131	0.234	15.598
ZNF197_CD4_NC	GCST90503076	rs35935457	3	45183187	A/G	0.237	-0.001	0.02	0.943	0.237	15.598
ZNF195_B_IN	GCST007435	rs886278	11	2439876	A/G	0.374	0.018	0.019	0.345	0.374	19.446
ZNF195_B_IN	GCST90503076	rs886278	11	2439876	A/G	0.395	0.013	0.018	0.453	0.395	19.446
ZNF184_Mono_C	GCST007435	rs34481509	6	28261417	G/A	0.073	-0.05	0.033	0.125	0.073	40.788
ZNF184_Mono_C	GCST90503076	rs34481509	6	28261417	G/A	0.067	-0.039	0.035	0.269	0.067	40.788
ZNF165_CD4_ET	GCST90503076	rs1233585	6	28716345	G/A	0.171	0.059	0.022	0.009	0.171	50.995
ZNF160_NK	GCST90503076	rs7246914	19	52670905	C/T	0.796	0.009	0.021	0.681	0.204	21.119
ZNF160_NK	GCST90503076	rs1650971	19	53601928	T/C	0.865	-0.026	0.025	0.303	0.135	19.957
ZNF160_NK	GCST007435	rs1650971	19	53601928	T/C	0.871	-0.026	0.024	0.285	0.129	19.957
ZNF160_NK	GCST007435	rs7246914	19	52670905	C/T	0.786	-0.016	0.022	0.454	0.214	21.119
ZNF160_CD4_NC	GCST007435	rs4801950	19	53582131	T/G	0.875	-0.03	0.028	0.288	0.125	75.226
ZNF160_CD4_NC	GCST90503076	rs4801950	19	53582131	T/G	0.871	-0.023	0.026	0.38	0.129	75.226
ZNF155_CD8_ET	GCST90503076	rs62116613	19	44488352	A/G	0.118	-0.023	0.027	0.388	0.118	20.524
ZNF155_CD8_ET	GCST007435	rs62116613	19	44488352	A/G	0.102	-0.013	0.027	0.637	0.102	20.524
ZNF155_CD4_NC	GCST90503076	rs62116613	19	44488352	A/G	0.118	-0.023	0.027	0.388	0.118	28.793
ZNF155_CD4_NC	GCST007435	rs62116613	19	44488352	A/G	0.102	-0.013	0.027	0.637	0.102	28.793
ZNF154_CD4_NC	GCST007435	rs9676736	19	58234915	C/T	0.162	0.042	0.023	0.062	0.162	38.657
ZNF154_CD4_NC	GCST90503076	rs9676736	19	58234915	C/T	0.161	-0.011	0.023	0.648	0.161	38.657
ZNF143_NK	GCST007435	rs11042759	11	10393873	G/A	0.183	0.02	0.022	0.347	0.183	19.007
ZNF143_NK	GCST90503076	rs11042759	11	10393873	G/A	0.184	-0.005	0.022	0.814	0.184	19.007
ZNF141_NK	GCST90503076	rs3736498	4	410262	G/A	0.089	0.01	0.031	0.734	0.089	17.384
ZNF141_NK	GCST007435	rs3736498	4	410262	G/A	0.088	-0.003	0.029	0.923	0.088	17.384
ZNF138_CD8_NC	GCST007435	rs62455850	7	64211948	A/G	0.063	0.04	0.046	0.375	0.063	19.438
ZNF138_CD8_NC	GCST90503076	rs62455850	7	64211948	A/G	0.056	0.038	0.038	0.319	0.056	19.438
ZNF138_CD8_ET	GCST007435	rs56063644	7	64364866	C/T	0.44	0.019	0.017	0.263	0.44	32.439
ZNF138_CD8_ET	GCST90503076	rs56063644	7	64364866	C/T	0.454	-0.008	0.017	0.649	0.454	32.439
ZNF138_CD4_NC	GCST007435	rs7804455	7	64304481	A/C	0.918	0.013	0.033	0.701	0.082	21.076
ZNF138_CD4_NC	GCST90503076	rs7804455	7	64304481	A/C	0.907	-0.038	0.03	0.212	0.093	21.076
ZNF136_B_IN	GCST90503076	rs269814	19	12289074	C/T	0.127	0.001	0.025	0.976	0.127	19.693
ZNF136_B_IN	GCST007435	rs269814	19	12289074	C/T	0.124	-0.008	0.024	0.734	0.124	19.693
ZNF131_CD4_NC	GCST90503076	rs7737851	5	42415845	C/T	0.838	0.038	0.023	0.104	0.162	19.311
ZNF131_CD4_NC	GCST007435	rs7737851	5	42415845	C/T	0.811	0.016	0.02	0.444	0.188	19.311
ZNF124_NK	GCST007435	rs10924924	1	247283320	G/A	0.291	0.018	0.018	0.309	0.291	22.771
ZNF124_NK	GCST90503076	rs10924924	1	247283320	G/A	0.27	-0.03	0.019	0.11	0.27	22.771
ZNF124_CD4_NC	GCST90503076	rs10924948	1	247349064	T/C	0.257	0.005	0.019	0.801	0.257	18.601
ZNF124_CD4_NC	GCST007435	rs10924948	1	247349064	T/C	0.26	-0.027	0.018	0.145	0.26	18.601
ZNF107_CD4_ET	GCST007435	rs11763706	7	63883928	A/G	0.266	0.018	0.018	0.305	0.266	20.777
ZNF107_CD4_ET	GCST90503076	rs11763706	7	63883928	A/G	0.265	-0.008	0.019	0.681	0.265	20.777
ZNF107_B_IN	GCST007435	rs112429483	7	64186380	G/A	0.392	0.034	0.017	0.051	0.392	44.267
ZNF107_B_IN	GCST90503076	rs112429483	7	64186380	G/A	0.408	-0.009	0.018	0.625	0.408	44.267
ZNF100_NK	GCST90503076	rs7250085	19	21891497	A/C	0.369	0.011	0.018	0.543	0.369	78.843
ZNF100_NK	GCST007435	rs7250085	19	21891497	A/C	0.355	-0.007	0.018	0.672	0.355	78.843
ZNF100_CD8_NC	GCST90503076	rs7252798	19	21908053	T/C	0.463	0.003	0.017	0.847	0.463	60.777
ZNF100_CD8_NC	GCST007435	rs7252798	19	21908053	T/C	0.438	-0.001	0.017	0.948	0.438	60.777
ZNF100_CD8_ET	GCST90503076	rs6511291	19	21950402	C/T	0.536	-0.003	0.017	0.86	0.464	68.628
ZNF100_CD8_ET	GCST007435	rs6511291	19	21950402	C/T	0.561	0	0.016	0.999	0.439	68.628
ZNF100_CD4_NC	GCST90503076	rs35717293	19	21912755	G/A	0.536	-0.003	0.017	0.848	0.464	206.655
ZNF100_CD4_NC	GCST007435	rs35717293	19	21912755	G/A	0.561	-0.001	0.016	0.952	0.439	206.655
ZNF100_B_Mem	GCST90503076	rs6511286	19	21892040	T/C	0.369	0.011	0.018	0.534	0.369	49.008
ZNF100_B_Mem	GCST007435	rs6511286	19	21892040	T/C	0.359	-0.018	0.018	0.334	0.359	49.008
ZMAT4_NK	GCST007435	rs4282554	8	40627587	G/T	0.939	0.003	0.034	0.934	0.061	141.783
ZMAT4_NK	GCST90503076	rs4282554	8	40627587	G/T	0.921	-0.001	0.032	0.973	0.079	141.783
ZMAT3_NK	GCST007435	rs76764852	3	178687663	G/A	0.059	-0.023	0.037	0.536	0.059	25.054
ZMAT3_NK	GCST90503076	rs76764852	3	178687663	G/A	0.063	-0.003	0.036	0.927	0.063	25.054
ZMAT3_CD8_NC	GCST007435	rs77179559	3	178763599	T/C	0.054	-0.014	0.039	0.727	0.054	18.156
ZMAT3_CD8_NC	GCST90503076	rs77179559	3	178763599	T/C	0.054	-0.002	0.038	0.965	0.054	18.156
ZMAT3_CD4_NC	GCST007435	rs79440597	3	178727181	T/C	0.067	-0.019	0.036	0.591	0.067	34.54
ZMAT3_CD4_NC	GCST90503076	rs79440597	3	178727181	T/C	0.062	-0.005	0.036	0.883	0.062	34.54
ZMAT3_B_Mem	GCST90503076	rs61798163	3	178714963	G/A	0.38	0.004	0.018	0.829	0.38	19.993
ZMAT3_B_Mem	GCST007435	rs61798163	3	178714963	G/A	0.359	0.001	0.017	0.974	0.359	19.993
ZKSCAN8_NK_R	GCST90503076	rs73403143	6	28726613	T/C	0.026	0.079	0.053	0.14	0.026	90.836
ZKSCAN8_DC	GCST90503076	rs3129120	6	29111775	C/T	0.092	0.074	0.029	0.011	0.092	15.863
ZKSCAN8_B_IN	GCST90503076	rs77129778	6	27516668	T/C	0.07	-0.031	0.035	0.377	0.07	16.972
ZKSCAN8_B_IN	GCST007435	rs77129778	6	27516668	T/C	0.072	-0.003	0.033	0.919	0.072	16.972
ZKSCAN4_CD8_S100B	GCST90503076	rs6920813	6	28483411	T/C	0.042	-0.044	0.042	0.298	0.042	14.674
ZKSCAN4_B_Mem	GCST90503076	rs12179134	6	27675469	G/A	0.167	0.047	0.023	0.041	0.167	15.343
ZKSCAN4_B_Mem	GCST007435	rs12179134	6	27675469	G/A	0.174	0.035	0.022	0.11	0.174	15.343
ZKSCAN3_CD8_S100B	GCST90503076	rs3117339	6	29211442	T/C	0.089	0.077	0.03	0.01	0.089	190.164
ZKSCAN3_CD4_ET	GCST90503076	rs4713175	6	28635592	A/C	0.1	-0.016	0.028	0.567	0.1	19.449
ZKSCAN3_B_Mem	GCST90503076	rs73403143	6	28726613	T/C	0.026	0.079	0.053	0.14	0.026	44.894
ZKSCAN3_B_IN	GCST007435	rs76696782	6	28451829	T/C	0.052	0.013	0.058	0.828	0.052	80.13
ZKSCAN3_B_IN	GCST90503076	rs76696782	6	28451829	T/C	0.051	-0.014	0.04	0.726	0.051	80.13
ZG16B_Mono_C	GCST007435	rs7190558	16	2874496	T/C	0.682	0.02	0.019	0.276	0.318	23.756
ZG16B_Mono_C	GCST90503076	rs7190558	16	2874496	T/C	0.659	0.018	0.018	0.318	0.341	23.756
ZFYVE28_CD4_NC	GCST007435	rs60766591	4	2280039	C/T	0.581	0.029	0.018	0.096	0.419	19.479
ZFYVE28_CD4_NC	GCST007435	rs17132536	4	2407263	A/G	0.322	0.005	0.018	0.763	0.322	21.403
ZFYVE28_CD4_NC	GCST90503076	rs60766591	4	2280039	C/T	0.567	-0.01	0.017	0.564	0.433	19.479
ZFYVE28_CD4_NC	GCST90503076	rs17132536	4	2407263	A/G	0.344	-0.001	0.018	0.96	0.344	21.403
ZFYVE28_B_IN	GCST90503076	rs3128777	4	2403871	A/G	0.828	0.006	0.023	0.791	0.172	25.101
ZFYVE28_B_IN	GCST007435	rs3128777	4	2403871	A/G	0.845	-0.034	0.022	0.133	0.155	25.101
ZFYVE19_CD4_NC	GCST90503076	rs12916535	15	41112360	G/A	0.398	0.007	0.017	0.687	0.398	29.284
ZFYVE19_B_Mem	GCST90503076	rs4924561	15	41880924	T/C	0.366	0.006	0.019	0.735	0.366	20.995
ZFYVE19_B_Mem	GCST007435	rs4924561	15	41880924	T/C	0.36	-0.004	0.019	0.813	0.36	20.995
ZFR_CD4_NC	GCST90503076	rs4867360	5	31656390	C/T	0.796	0.018	0.021	0.405	0.204	18.99
ZFR_CD4_NC	GCST007435	rs4867360	5	31656390	C/T	0.801	-0.061	0.022	0.005	0.199	18.99
ZFP90_NK	GCST90503076	rs698718	16	68560185	G/A	0.791	-0.01	0.021	0.638	0.209	99.845
ZFP90_NK	GCST007435	rs698718	16	68560185	G/A	0.774	-0.006	0.02	0.77	0.226	99.845
ZFP90_CD8_NC	GCST90503076	rs698719	16	68560125	T/C	0.784	-0.01	0.021	0.629	0.216	35.264
ZFP90_CD8_NC	GCST007435	rs698719	16	68560125	T/C	0.769	-0.004	0.02	0.853	0.231	35.264
ZFP90_CD8_ET	GCST90503076	rs11865339	16	68565296	T/C	0.791	-0.01	0.021	0.624	0.209	61.882
ZFP90_CD8_ET	GCST007435	rs11865339	16	68565296	T/C	0.772	-0.005	0.02	0.792	0.228	61.882
ZFP90_CD4_NC	GCST90503076	rs1170439	16	68608511	C/T	0.805	-0.014	0.022	0.516	0.195	44.219
ZFP90_CD4_NC	GCST007435	rs1170439	16	68608511	C/T	0.787	-0.007	0.021	0.727	0.213	44.219
ZFP82_CD4_NC	GCST90503076	rs753420	19	36643695	G/T	0.256	0.032	0.019	0.101	0.256	18.392
ZFP69B_CD8_ET	GCST90503076	rs72665235	1	40157643	T/C	0.066	0.002	0.035	0.952	0.066	17.653
ZFP69B_CD8_ET	GCST007435	rs72665235	1	40157643	T/C	0.072	-0.059	0.035	0.098	0.072	17.653
ZFP62_CD8_ET	GCST90503076	rs2127379	5	180287567	A/G	0.522	0.016	0.017	0.342	0.478	23.284
ZFP62_CD8_ET	GCST007435	rs2127379	5	180287567	A/G	0.499	-0.022	0.027	0.42	0.499	23.284
ZFP62_CD4_NC	GCST007435	rs111850005	5	180299982	C/T	0.051	-0.094	0.061	0.121	0.051	17.513
ZFP62_CD4_NC	GCST90503076	rs111850005	5	180299982	C/T	0.049	-0.029	0.04	0.468	0.049	17.513
ZFP57_NK	GCST90503076	rs2982836	6	29649609	A/G	0.218	-0.006	0.021	0.773	0.218	67.984
ZFP57_NK	GCST90503076	rs3094101	6	30613182	G/A	0.351	-0.005	0.018	0.761	0.351	21.084
ZFP57_NK	GCST007435	rs2982836	6	29649609	A/G	0.263	-0.002	0.019	0.924	0.263	67.984
ZFP57_CD8_S100B	GCST90503076	rs1610634	6	29738454	C/T	0.313	0.029	0.018	0.113	0.313	354.6
ZFP57_CD8_NC	GCST90503076	rs1611283	6	29730128	A/G	0.209	-0.006	0.021	0.76	0.209	43.908
ZFP57_CD8_ET	GCST90503076	rs3131875	6	29666111	C/T	0.533	0.038	0.017	0.028	0.467	85.577
ZFP57_CD8_ET	GCST90503076	rs209165	6	28829486	C/A	0.298	-0.009	0.019	0.645	0.298	17.527
ZFP57_CD4_ET	GCST90503076	rs1610634	6	29738454	C/T	0.313	0.029	0.018	0.113	0.313	131.712
ZFP57_B_Mem	GCST90503076	rs1116221	6	30071330	T/C	0.242	0.033	0.02	0.1	0.242	151.739
ZFP37_CD4_NC	GCST90503076	rs7040132	9	116489008	A/G	0.422	-0.029	0.017	0.091	0.422	18.218
ZFP37_CD4_NC	GCST007435	rs7040132	9	116489008	A/G	0.437	-0.002	0.016	0.908	0.437	18.218
ZFP36L1_Mono_NC	GCST90503076	rs382666	14	69182036	T/C	0.531	0.024	0.017	0.159	0.469	50.648
ZFP36L1_Mono_NC	GCST007435	rs382666	14	69182036	T/C	0.499	0.008	0.016	0.625	0.499	50.648
ZFP36L1_CD4_NC	GCST90503076	rs2236262	14	69261472	G/A	0.508	-0.045	0.017	0.009	0.492	29.705
ZFP36L1_CD4_NC	GCST007435	rs2236262	14	69261472	G/A	0.5	-0.018	0.016	0.255	0.5	29.705
ZFP36L1_B_IN	GCST007435	rs12435329	14	69250891	C/T	0.459	-0.011	0.016	0.483	0.459	31.211
ZFP28_CD4_NC	GCST90503076	rs4801177	19	57089050	T/C	0.716	-0.013	0.019	0.475	0.284	28.217
ZFP2_CD4_NC	GCST007435	rs12152929	5	178718346	T/C	0.06	-0.083	0.067	0.216	0.06	16.555
ZFP2_CD4_NC	GCST90503076	rs12152929	5	178718346	T/C	0.065	-0.032	0.039	0.408	0.065	16.555
ZFP14_CD4_NC	GCST90503076	rs2967508	19	36861701	A/C	0.206	0.042	0.021	0.046	0.206	18.17
ZFP14_CD4_NC	GCST007435	rs2967508	19	36861701	A/C	0.206	0.038	0.02	0.061	0.206	18.17
ZFAS1_NK	GCST007435	rs237714	20	47922900	T/C	0.216	0.035	0.019	0.068	0.216	81.236
ZFAS1_NK	GCST90503076	rs237714	20	47922900	T/C	0.234	0.021	0.02	0.292	0.234	81.236
ZFAS1_Mono_C	GCST007435	rs6648	20	47895242	G/A	0.216	0.035	0.019	0.072	0.216	95.482
ZFAS1_Mono_C	GCST90503076	rs6648	20	47895242	G/A	0.235	0.021	0.02	0.293	0.235	95.482
ZFAS1_DC	GCST007435	rs13038202	20	47835618	A/G	0.216	0.035	0.02	0.072	0.216	23.448
ZFAS1_DC	GCST90503076	rs13038202	20	47835618	A/G	0.234	0.023	0.02	0.249	0.234	23.448
ZFAS1_CD8_NC	GCST007435	rs238200	20	47899652	T/C	0.219	0.033	0.019	0.086	0.219	173.693
ZFAS1_CD8_NC	GCST90503076	rs238200	20	47899652	T/C	0.237	0.024	0.02	0.232	0.237	173.693
ZFAS1_CD8_ET	GCST007435	rs237714	20	47922900	T/C	0.216	0.035	0.019	0.068	0.216	150.419
ZFAS1_CD8_ET	GCST90503076	rs237714	20	47922900	T/C	0.234	0.021	0.02	0.292	0.234	150.419
ZFAS1_CD4_NC	GCST007435	rs237714	20	47922900	T/C	0.216	0.035	0.019	0.068	0.216	262.883
ZFAS1_CD4_NC	GCST90503076	rs237714	20	47922900	T/C	0.234	0.021	0.02	0.292	0.234	262.883
ZFAND6_NK	GCST007435	rs2866603	15	80584667	T/C	0.306	-0.012	0.017	0.481	0.306	20.334
ZFAND6_NK	GCST90503076	rs2866603	15	80584667	T/C	0.331	-0.004	0.018	0.834	0.331	20.334
ZFAND3_NK	GCST007435	rs10807188	6	37789028	G/A	0.371	-0.032	0.017	0.06	0.371	31.468
ZFAND3_NK	GCST90503076	rs10807188	6	37789028	G/A	0.404	-0.007	0.017	0.676	0.404	31.468
ZFAND3_CD8_S100B	GCST90503076	rs56207016	6	37591186	A/G	0.151	-0.028	0.024	0.234	0.151	14.661
ZFAND3_CD8_S100B	GCST007435	rs56207016	6	37591186	A/G	0.155	-0.002	0.024	0.94	0.155	14.661
ZFAND2B_CD8_ET	GCST90503076	rs2272019	2	220002534	A/C	0.67	0.006	0.018	0.735	0.33	24.014
ZFAND2B_CD8_ET	GCST007435	rs2272019	2	220002534	A/C	0.648	-0.008	0.017	0.622	0.352	24.014
ZFAND2B_CD4_NC	GCST90503076	rs13029742	2	220035118	A/C	0.296	0.013	0.018	0.496	0.296	16.422
ZFAND2B_CD4_NC	GCST007435	rs13029742	2	220035118	A/C	0.301	0.012	0.019	0.525	0.301	16.422
ZFAND2A_B_IN	GCST90503076	rs12702080	7	1141245	T/C	0.503	-0.034	0.017	0.045	0.497	25.421
ZFAND2A_B_IN	GCST007435	rs12702080	7	1141245	T/C	0.479	-0.027	0.017	0.102	0.479	25.421
ZDHHC7_CD8_ET	GCST90503076	rs8054262	16	85048737	T/C	0.191	0.002	0.022	0.923	0.191	19.493
ZDHHC7_CD8_ET	GCST007435	rs8054262	16	85048737	T/C	0.19	-0.028	0.022	0.192	0.19	19.493
ZDHHC7_CD4_NC	GCST90503076	rs75271179	16	85005716	T/C	0.186	0.021	0.022	0.344	0.186	35.366
ZDHHC7_CD4_NC	GCST007435	rs75271179	16	85005716	T/C	0.177	-0.033	0.023	0.144	0.177	35.366
ZDHHC7_CD4_NC	GCST007435	rs2937134	16	85176063	A/G	0.714	-0.01	0.022	0.646	0.286	12.486
ZDHHC7_CD4_NC	GCST90503076	rs2937134	16	85176063	A/G	0.7	-0.007	0.02	0.722	0.3	12.486
ZDHHC21_CD8_NC	GCST90503076	rs7851730	9	14650684	C/T	0.174	0.025	0.022	0.258	0.174	21.562
ZDHHC21_CD8_NC	GCST007435	rs7851730	9	14650684	C/T	0.174	0.008	0.021	0.717	0.174	21.562
ZDHHC21_CD4_NC	GCST90503076	rs7036630	9	14662410	A/G	0.162	0.032	0.023	0.176	0.162	29.065
ZDHHC21_CD4_NC	GCST007435	rs7036630	9	14662410	A/G	0.166	0.007	0.022	0.762	0.166	29.065
ZDHHC20_NK	GCST90503076	rs9509951	13	22551299	G/A	0.538	0	0.019	0.981	0.462	19.127
ZDHHC20_NK	GCST007435	rs9509951	13	22551299	G/A	0.542	-0.023	0.017	0.184	0.458	19.127
ZDHHC20_CD4_NC	GCST90503076	rs3129601	13	22562993	G/A	0.928	-0.027	0.033	0.414	0.072	16.602
ZDHHC20_CD4_NC	GCST007435	rs3129601	13	22562993	G/A	0.929	-0.012	0.037	0.746	0.071	16.602
ZDHHC2_NK	GCST007435	rs7007448	8	17135287	A/G	0.403	0.022	0.017	0.194	0.403	18.178
ZDHHC2_NK	GCST90503076	rs7007448	8	17135287	A/G	0.429	0.012	0.017	0.493	0.429	18.178
ZDHHC2_CD4_NC	GCST007435	rs6837	8	17086990	T/C	0.549	-0.013	0.018	0.457	0.451	42.59
ZDHHC2_CD4_NC	GCST90503076	rs6837	8	17086990	T/C	0.534	-0.008	0.017	0.643	0.466	42.59
ZDHHC19_B_Mem	GCST90503076	rs6788070	3	195932512	T/C	0.221	0.01	0.021	0.643	0.221	91.992
ZDHHC19_B_Mem	GCST007435	rs6788070	3	195932512	T/C	0.21	-0.005	0.02	0.79	0.21	91.992
ZDHHC19_B_IN	GCST007435	rs6795707	3	195937410	T/G	0.141	0.027	0.025	0.282	0.141	58.251
ZDHHC19_B_IN	GCST90503076	rs6795707	3	195937410	T/G	0.151	-0.001	0.024	0.979	0.151	58.251
ZDHHC14_NK	GCST007435	rs149999954	6	157820366	C/T	0.088	0.071	0.04	0.076	0.088	17.454
ZDHHC14_NK	GCST90503076	rs149999954	6	157820366	C/T	0.093	-0.018	0.031	0.564	0.093	17.454
ZDHHC14_B_IN	GCST90503076	rs905914	6	157964368	T/C	0.417	0.024	0.017	0.166	0.417	15.666
ZDHHC14_B_IN	GCST007435	rs905914	6	157964368	T/C	0.389	-0.043	0.018	0.015	0.389	15.666
ZDHHC13_DC	GCST007435	rs1698883	11	19300574	T/C	0.81	-0.068	0.024	0.005	0.19	22.627
ZDHHC13_DC	GCST90503076	rs1698883	11	19300574	T/C	0.84	-0.008	0.024	0.737	0.16	22.627
ZDHHC12_CD8_NC	GCST007435	rs55697116	9	131489620	T/C	0.272	0.011	0.028	0.692	0.272	23.574
ZDHHC12_CD8_NC	GCST90503076	rs55697116	9	131489620	T/C	0.283	-0.013	0.02	0.519	0.283	23.574
ZDHHC11B_CD4_NC	GCST007435	rs13157043	5	163896	A/C	0.456	0.01	0.025	0.685	0.456	16.527
ZDHHC11B_CD4_NC	GCST90503076	rs13157043	5	163896	A/C	0.452	-0.007	0.017	0.679	0.452	16.527
ZCWPW1_CD4_NC	GCST90503076	rs7783159	7	100017454	A/G	0.183	0.022	0.022	0.327	0.183	22.573
ZCWPW1_CD4_NC	GCST007435	rs7783159	7	100017454	A/G	0.194	0.013	0.02	0.519	0.194	22.573
ZCRB1_NK	GCST007435	rs2061192	12	42675269	A/C	0.629	-0.015	0.017	0.39	0.371	21.638
ZCRB1_NK	GCST90503076	rs2061192	12	42675269	A/C	0.603	-0.003	0.017	0.876	0.397	21.638
ZCCHC6_CD8_NC	GCST007435	rs1410383	9	89442589	A/G	0.424	-0.02	0.016	0.224	0.424	24.007
ZCCHC2_CD4_NC	GCST007435	rs56076457	18	60238668	T/C	0.543	-0.01	0.016	0.538	0.457	18.492
ZCCHC2_CD4_NC	GCST90503076	rs56076457	18	60238668	T/C	0.549	-0.006	0.017	0.746	0.451	18.492
ZC3HAV1_NK_R	GCST007435	rs28391108	7	138697438	A/C	0.562	0.026	0.016	0.105	0.438	23.74
ZC3HAV1_NK_R	GCST90503076	rs28391108	7	138697438	A/C	0.554	-0.012	0.017	0.475	0.446	23.74
ZC3HAV1_NK	GCST007435	rs10270221	7	138734838	G/A	0.53	0.02	0.016	0.206	0.47	149.72
ZC3HAV1_NK	GCST90503076	rs10270221	7	138734838	G/A	0.511	-0.029	0.017	0.095	0.489	149.72
ZC3HAV1_CD8_S100B	GCST007435	rs10273974	7	138735512	C/A	0.518	0.015	0.016	0.337	0.482	71.807
ZC3HAV1_CD8_S100B	GCST90503076	rs10273974	7	138735512	C/A	0.5	-0.037	0.017	0.03	0.5	71.807
ZC3HAV1_CD8_NC	GCST007435	rs7803490	7	138730361	C/T	0.532	0.021	0.018	0.241	0.468	186.662
ZC3HAV1_CD8_NC	GCST007435	rs7811342	7	138794618	C/T	0.111	0.011	0.027	0.686	0.111	29.271
ZC3HAV1_CD8_NC	GCST90503076	rs7811342	7	138794618	C/T	0.109	-0.048	0.028	0.086	0.109	29.271
ZC3HAV1_CD8_NC	GCST90503076	rs7803490	7	138730361	C/T	0.512	-0.028	0.017	0.093	0.488	186.662
ZC3HAV1_CD8_ET	GCST007435	rs10270221	7	138734838	G/A	0.53	0.02	0.016	0.206	0.47	176.859
ZC3HAV1_CD8_ET	GCST90503076	rs10270221	7	138734838	G/A	0.511	-0.029	0.017	0.095	0.489	176.859
ZC3HAV1_CD4_NC	GCST007435	rs7803490	7	138730361	C/T	0.532	0.021	0.018	0.241	0.468	413.749
ZC3HAV1_CD4_NC	GCST90503076	rs7803490	7	138730361	C/T	0.512	-0.028	0.017	0.093	0.488	413.749
ZC3HAV1_CD4_ET	GCST007435	rs10273974	7	138735512	C/A	0.518	0.015	0.016	0.337	0.482	105.879
ZC3HAV1_CD4_ET	GCST90503076	rs10273974	7	138735512	C/A	0.5	-0.037	0.017	0.03	0.5	105.879
ZC3HAV1_B_Mem	GCST007435	rs7803490	7	138730361	C/T	0.532	0.021	0.018	0.241	0.468	59.101
ZC3HAV1_B_Mem	GCST90503076	rs7803490	7	138730361	C/T	0.512	-0.028	0.017	0.093	0.488	59.101
ZC3HAV1_B_IN	GCST007435	rs10273974	7	138735512	C/A	0.518	0.015	0.016	0.337	0.482	70.687
ZC3HAV1_B_IN	GCST90503076	rs10273974	7	138735512	C/A	0.5	-0.037	0.017	0.03	0.5	70.687
ZC3H8_CD4_NC	GCST90503076	rs6759283	2	112967145	G/A	0.181	0.031	0.022	0.165	0.181	55.89
ZC3H8_CD4_NC	GCST007435	rs6759283	2	112967145	G/A	0.161	0.01	0.022	0.641	0.161	55.89
ZC3H7A_NK	GCST90503076	rs2072498	16	11853238	C/T	0.193	0.016	0.022	0.467	0.193	35.141
ZC3H7A_NK	GCST007435	rs2072498	16	11853238	C/T	0.197	0.016	0.022	0.459	0.197	35.141
ZC3H7A_CD8_ET	GCST90503076	rs8053435	16	11883518	T/C	0.384	-0.019	0.018	0.281	0.384	26.136
ZC3H7A_CD8_ET	GCST007435	rs8053435	16	11883518	T/C	0.403	-0.001	0.017	0.943	0.403	26.136
ZC3H7A_CD4_NC	GCST007435	rs8055787	16	11797719	A/G	0.267	0.047	0.019	0.015	0.267	17.323
ZC3H7A_CD4_NC	GCST90503076	rs8055787	16	11797719	A/G	0.266	0.017	0.019	0.379	0.266	17.323
ZC3H3_CD4_NC	GCST90503076	rs10089146	8	144526269	T/C	0.313	0.04	0.019	0.032	0.313	65.291
ZC3H3_CD4_NC	GCST007435	rs10089146	8	144526269	T/C	0.27	-0.024	0.019	0.212	0.27	65.291
ZC3H12D_CD8_NC	GCST007435	rs6926771	6	149743404	A/G	0.203	0.008	0.02	0.704	0.203	14.983
ZC3H12D_CD8_NC	GCST90503076	rs6926771	6	149743404	A/G	0.202	-0.001	0.021	0.946	0.202	14.983
ZC3H12D_B_Mem	GCST90503076	rs143222055	6	150065437	A/G	0.041	0.068	0.044	0.12	0.041	19.238
ZC3H12D_B_Mem	GCST007435	rs143222055	6	150065437	A/G	0.056	0.002	0.042	0.959	0.056	19.238
ZC2HC1A_CD4_ET	GCST007435	rs3736169	8	79587855	G/A	0.742	0.018	0.02	0.38	0.258	37.531
ZC2HC1A_CD4_ET	GCST90503076	rs3736169	8	79587855	G/A	0.739	-0.029	0.019	0.135	0.261	37.531
ZC2HC1A_B_Mem	GCST007435	rs6982937	8	79555186	C/T	0.759	0.007	0.019	0.716	0.241	81.373
ZC2HC1A_B_Mem	GCST90503076	rs6982937	8	79555186	C/T	0.75	-0.028	0.02	0.158	0.25	81.373
ZBTB9_CD8_S100B	GCST90503076	rs9268851	6	32429582	G/A	0.844	0.045	0.023	0.055	0.156	45.045
ZBTB9_CD8_S100B	GCST90503076	rs35144104	6	33463961	T/C	0.371	-0.005	0.018	0.777	0.371	153.391
ZBTB9_CD8_S100B	GCST007435	rs35144104	6	33463961	T/C	0.319	-0.004	0.018	0.806	0.319	153.391
ZBTB9_B_Mem	GCST90503076	rs7763411	6	32424992	T/C	0.115	0.071	0.027	0.008	0.115	114.426
ZBTB9_B_IN	GCST90503076	rs1794279	6	32667595	T/G	0.113	0.069	0.027	0.01	0.113	89.854
ZBTB49_NK	GCST90503076	rs11723339	4	4271886	T/C	0.621	0.006	0.019	0.756	0.379	17.934
ZBTB49_NK	GCST007435	rs11723339	4	4271886	T/C	0.619	-0.002	0.019	0.917	0.381	17.934
ZBTB49_CD8_S100B	GCST007435	rs6840829	4	4185610	T/C	0.606	0.007	0.018	0.693	0.394	25.042
ZBTB49_CD8_S100B	GCST90503076	rs6840829	4	4185610	T/C	0.636	-0.005	0.019	0.792	0.364	25.042
ZBTB49_CD8_ET	GCST007435	rs2980180	4	4316540	G/A	0.166	0.01	0.021	0.64	0.166	23.712
ZBTB49_CD8_ET	GCST90503076	rs2980180	4	4316540	G/A	0.154	-0.036	0.024	0.126	0.154	23.712
ZBTB40_B_IN	GCST007435	rs6426751	1	22718778	T/C	0.259	0.003	0.018	0.859	0.259	18.855
ZBTB40_B_IN	GCST90503076	rs6426751	1	22718778	T/C	0.261	-0.022	0.019	0.261	0.261	18.855
ZBTB38_CD4_NC	GCST007435	rs9289643	3	141896684	C/A	0.387	0.036	0.017	0.035	0.387	21.406
ZBTB38_CD4_NC	GCST90503076	rs55715186	3	141145402	C/T	0.11	0.027	0.027	0.32	0.11	22.726
ZBTB38_CD4_NC	GCST007435	rs55715186	3	141145402	C/T	0.098	-0.02	0.027	0.472	0.098	22.726
ZBTB38_CD4_NC	GCST90503076	rs9289643	3	141896684	C/A	0.363	-0.01	0.018	0.587	0.363	21.406
ZBTB34_Mono_C	GCST90503076	rs10760433	9	129178513	A/G	0.727	0.001	0.019	0.974	0.273	22.682
ZBTB34_Mono_C	GCST007435	rs10760433	9	129178513	A/G	0.725	-0.007	0.02	0.717	0.275	22.682
ZBTB26_CD4_NC	GCST007435	rs7858738	9	126158278	G/A	0.782	0.005	0.02	0.813	0.218	23.046
ZBTB26_CD4_NC	GCST90503076	rs7858738	9	126158278	G/A	0.792	-0.016	0.021	0.438	0.208	23.046
ZBTB25_CD4_NC	GCST90503076	rs28827477	14	64946510	C/T	0.289	-0.009	0.019	0.641	0.289	22.502
ZBTB22_Plasma	GCST90503076	rs9276757	6	32772856	C/A	0.222	0.028	0.02	0.173	0.222	77.432
ZBTB22_NK_R	GCST90503076	rs35302878	6	32425600	C/T	0.109	-0.029	0.027	0.288	0.109	81.665
ZBTB22_Mono_NC	GCST90503076	rs28732225	6	32427310	C/T	0.119	-0.04	0.027	0.139	0.119	11.507
ZBTB22_Mono_C	GCST90503076	rs4711345	6	33730954	A/G	0.416	0.006	0.017	0.721	0.416	15.136
ZBTB22_Mono_C	GCST90503076	rs1383265	6	32739888	C/T	0.199	-0.023	0.022	0.291	0.199	16.46
ZBTB22_Mono_C	GCST007435	rs4711345	6	33730954	A/G	0.412	-0.011	0.016	0.495	0.412	15.136
ZBTB22_DC	GCST90503076	rs9268219	6	32284108	G/T	0.108	0.065	0.027	0.018	0.108	65.373
ZBTB22_CD4_ET	GCST90503076	rs4713602	6	32965889	A/C	0.189	-0.062	0.023	0.008	0.189	15.461
ZBTB22_B_IN	GCST007435	rs17530181	6	33853054	T/G	0.075	0.006	0.035	0.872	0.075	17.809
ZBTB22_B_IN	GCST90503076	rs17530181	6	33853054	T/G	0.08	-0.055	0.033	0.094	0.08	17.809
ZBTB2_NK	GCST90503076	rs12191820	6	151698596	T/C	0.467	0.009	0.018	0.613	0.467	15.449
ZBTB2_NK	GCST007435	rs12191820	6	151698596	T/C	0.449	-0.005	0.019	0.781	0.449	15.449
ZBTB2_CD8_NC	GCST90503076	rs17353892	6	151369668	G/A	0.089	-0.044	0.031	0.152	0.089	15.04
ZBTB2_CD8_NC	GCST007435	rs17353892	6	151369668	G/A	0.064	-0.009	0.037	0.802	0.064	15.04
ZBTB2_CD8_ET	GCST007435	rs4870005	6	151579807	A/G	0.082	-0.025	0.031	0.427	0.082	17.849
ZBTB2_CD8_ET	GCST90503076	rs4870005	6	151579807	A/G	0.074	-0.022	0.034	0.515	0.074	17.849
ZBTB2_CD4_NC	GCST90503076	rs147840135	6	150821931	A/G	0.135	0.013	0.025	0.616	0.135	14.487
ZBTB2_CD4_NC	GCST007435	rs147840135	6	150821931	A/G	0.128	-0.008	0.024	0.751	0.128	14.487
ZBTB2_B_Mem	GCST007435	rs12190552	6	150819647	G/A	0.251	0.01	0.018	0.591	0.251	16.78
ZBTB2_B_Mem	GCST90503076	rs12190552	6	150819647	G/A	0.254	0.006	0.02	0.769	0.254	16.78
ZBTB2_B_IN	GCST007435	rs34076992	6	151275750	C/A	0.36	0.011	0.017	0.493	0.36	14.604
ZBTB2_B_IN	GCST90503076	rs34076992	6	151275750	C/A	0.396	-0.029	0.017	0.093	0.396	14.604
ZBTB18_CD8_S100B	GCST90503076	rs142777799	1	245057884	C/T	0.058	0.033	0.041	0.425	0.058	22.681
ZBTB18_CD8_S100B	GCST007435	rs142777799	1	245057884	C/T	0.054	-0.064	0.056	0.252	0.054	22.681
ZBTB18_CD8_ET	GCST90503076	rs115087838	1	244905352	T/C	0.073	-0.027	0.034	0.42	0.073	18.597
ZBTB18_CD8_ET	GCST007435	rs115087838	1	244905352	T/C	0.08	-0.011	0.035	0.753	0.08	18.597
ZBTB1_NK	GCST90503076	rs11625265	14	64977321	G/A	0.309	-0.015	0.018	0.418	0.309	20
ZBTB1_CD8_NC	GCST007435	rs11627122	14	64906591	G/A	0.353	0.038	0.017	0.025	0.353	18.928
ZBTB1_CD8_NC	GCST90503076	rs11627122	14	64906591	G/A	0.366	-0.021	0.018	0.24	0.366	18.928
ZBTB1_CD8_ET	GCST90503076	rs28827477	14	64946510	C/T	0.289	-0.009	0.019	0.641	0.289	40.939
ZBTB1_CD4_NC	GCST007435	rs3783726	14	64904340	T/C	0.231	0.035	0.019	0.067	0.231	30.156
ZBTB1_CD4_NC	GCST90503076	rs3783726	14	64904340	T/C	0.226	-0.022	0.021	0.281	0.226	30.156
ZBED6_CD4_NC	GCST90503076	rs3737872	1	203143395	C/T	0.406	0.01	0.018	0.551	0.406	16.139
ZBED6_CD4_NC	GCST007435	rs3737872	1	203143395	C/T	0.413	-0.016	0.017	0.366	0.413	16.139
ZBED5-AS1_CD4_NC	GCST007435	rs7128316	11	10893915	T/C	0.416	0.012	0.016	0.474	0.416	21.587
ZBED5-AS1_CD4_NC	GCST90503076	rs7128316	11	10893915	T/C	0.412	0.004	0.018	0.821	0.412	21.587
ZAP70_NK	GCST90503076	rs6543040	2	98343254	T/C	0.504	0.013	0.017	0.453	0.496	30.234
ZAP70_NK	GCST007435	rs6543040	2	98343254	T/C	0.47	-0.01	0.016	0.532	0.47	30.234
ZAP70_CD8_NC	GCST90503076	rs62158270	2	98615325	T/C	0.065	-0.049	0.036	0.167	0.065	18.111
ZAP70_CD8_NC	GCST007435	rs62158270	2	98615325	T/C	0.082	-0.005	0.03	0.857	0.082	18.111
ZAP70_CD8_ET	GCST90503076	rs6714710	2	98345086	G/T	0.55	0.03	0.017	0.085	0.45	23.653
ZAP70_CD8_ET	GCST007435	rs6714710	2	98345086	G/T	0.522	-0.008	0.018	0.656	0.478	23.653
ZAP70_CD4_NC	GCST90503076	rs62156525	2	98585421	A/C	0.063	-0.04	0.036	0.271	0.063	26.436
ZAP70_CD4_NC	GCST007435	rs62156525	2	98585421	A/C	0.081	-0.01	0.03	0.726	0.081	26.436
ZADH2_CD8_ET	GCST90503076	rs590483	18	72906927	T/C	0.581	-0.042	0.018	0.018	0.419	20.772
ZADH2_CD8_ET	GCST007435	rs590483	18	72906927	T/C	0.604	-0.01	0.018	0.598	0.396	20.772
ZADH2_CD4_NC	GCST007435	rs9240	18	72910687	C/T	0.424	-0.019	0.017	0.274	0.424	71.705
YWHAZ_CD8_ET	GCST90503076	rs532253	8	102295656	G/A	0.403	0.009	0.018	0.62	0.403	25.049
YWHAZ_CD8_ET	GCST007435	rs532253	8	102295656	G/A	0.391	-0.009	0.016	0.571	0.391	25.049
YWHAZ_B_IN	GCST90503076	rs111664833	8	101449124	T/G	0.042	0.026	0.045	0.56	0.042	18.507
YWHAZ_B_IN	GCST007435	rs111664833	8	101449124	T/G	0.058	-0.008	0.041	0.837	0.058	18.507
YWHAQ_CD8_ET	GCST90503076	rs113308398	2	9600024	A/G	0.103	-0.019	0.03	0.535	0.103	17.837
YWHAQ_CD8_ET	GCST007435	rs113308398	2	9600024	A/G	0.107	-0.002	0.033	0.946	0.107	17.837
YWHAQ_CD4_NC	GCST90503076	rs58961346	2	9860820	G/A	0.276	0.01	0.019	0.587	0.276	23.597
YWHAQ_CD4_NC	GCST007435	rs58961346	2	9860820	G/A	0.288	0.005	0.018	0.775	0.288	23.597
YWHAH_CD8_NC	GCST007435	rs2246704	22	32349063	C/T	0.426	0.019	0.018	0.296	0.426	30.338
YWHAH_CD8_NC	GCST90503076	rs2246704	22	32349063	C/T	0.409	-0.016	0.017	0.358	0.409	30.338
YWHAH_CD8_ET	GCST90503076	rs7290696	22	32341684	T/C	0.243	0.006	0.02	0.76	0.243	33.582
YWHAH_CD8_ET	GCST007435	rs7290696	22	32341684	T/C	0.247	-0.011	0.019	0.549	0.247	33.582
YWHAH_CD4_NC	GCST90503076	rs9609396	22	32363761	T/C	0.157	0.002	0.024	0.946	0.157	50.176
YWHAH_CD4_NC	GCST007435	rs9609396	22	32363761	T/C	0.167	-0.023	0.022	0.301	0.167	50.176
YWHAH_B_Mem	GCST90503076	rs9609389	22	32335416	A/G	0.166	-0.021	0.023	0.365	0.166	24.533
YWHAH_B_Mem	GCST007435	rs9609389	22	32335416	A/G	0.172	-0.003	0.022	0.89	0.172	24.533
YWHAB_NK	GCST90503076	rs8356	20	43536455	T/C	0.251	-0.028	0.02	0.163	0.251	84.219
YWHAB_NK	GCST007435	rs8356	20	43536455	T/C	0.284	-0.002	0.018	0.909	0.284	84.219
YWHAB_DC	GCST90503076	rs6031847	20	43514203	T/C	0.251	-0.026	0.02	0.187	0.251	21.807
YWHAB_DC	GCST007435	rs6031847	20	43514203	T/C	0.276	-0.006	0.018	0.737	0.276	21.807
YWHAB_CD8_NC	GCST90503076	rs6017442	20	43527337	T/C	0.255	-0.025	0.02	0.206	0.255	27.371
YWHAB_CD8_NC	GCST007435	rs6017442	20	43527337	T/C	0.288	-0.007	0.017	0.698	0.288	27.371
YWHAB_CD8_ET	GCST90503076	rs6017442	20	43527337	T/C	0.255	-0.025	0.02	0.206	0.255	116.685
YWHAB_CD8_ET	GCST007435	rs6017442	20	43527337	T/C	0.288	-0.007	0.017	0.698	0.288	116.685
YWHAB_CD4_NC	GCST90503076	rs4931	20	43530234	C/A	0.255	-0.025	0.02	0.203	0.255	52.995
YWHAB_CD4_NC	GCST007435	rs4931	20	43530234	C/A	0.289	-0.006	0.017	0.712	0.289	52.995
YWHAB_B_Mem	GCST007435	rs2239535	20	43516156	A/G	0.245	-0.005	0.018	0.782	0.245	39.911
YWHAB_B_Mem	GCST90503076	rs2239535	20	43516156	A/G	0.212	-0.001	0.021	0.943	0.212	39.911
YWHAB_B_IN	GCST90503076	rs6031847	20	43514203	T/C	0.251	-0.026	0.02	0.187	0.251	40.996
YWHAB_B_IN	GCST007435	rs6031847	20	43514203	T/C	0.276	-0.006	0.018	0.737	0.276	40.996
YTHDF3-AS1_NK	GCST90503076	rs10097272	8	63272213	C/A	0.602	-0.045	0.017	0.01	0.398	18.945
YTHDF3-AS1_NK	GCST007435	rs10097272	8	63272213	C/A	0.597	-0.005	0.017	0.753	0.403	18.945
YPEL1_CD8_NC	GCST007435	rs861849	22	21995031	A/G	0.202	0.021	0.021	0.338	0.202	18.995
YPEL1_CD8_NC	GCST90503076	rs861849	22	21995031	A/G	0.179	-0.048	0.024	0.047	0.179	18.995
YME1L1_NK	GCST007435	rs11015600	10	27480165	T/C	0.65	0.005	0.017	0.782	0.35	26.296
YME1L1_NK	GCST90503076	rs11015600	10	27480165	T/C	0.657	-0.005	0.018	0.763	0.343	26.296
YME1L1_CD8_NC	GCST007435	rs11015586	10	27467495	T/C	0.645	0.012	0.017	0.478	0.355	34.582
YME1L1_CD8_NC	GCST90503076	rs11015586	10	27467495	T/C	0.657	-0.003	0.018	0.848	0.343	34.582
YME1L1_CD8_ET	GCST007435	rs4749235	10	27481667	A/G	0.525	0.009	0.018	0.639	0.475	35.697
YME1L1_CD8_ET	GCST90503076	rs4749235	10	27481667	A/G	0.601	-0.006	0.018	0.748	0.399	35.697
YME1L1_CD4_NC	GCST007435	rs7919316	10	27467486	A/G	0.658	0.008	0.017	0.638	0.342	63.748
YME1L1_CD4_NC	GCST90503076	rs7919316	10	27467486	A/G	0.662	-0.004	0.018	0.83	0.338	63.748
YME1L1_CD4_ET	GCST007435	rs7067696	10	27438284	T/C	0.653	0.008	0.017	0.62	0.347	21.427
YME1L1_CD4_ET	GCST90503076	rs7067696	10	27438284	T/C	0.661	-0.004	0.018	0.811	0.339	21.427
YME1L1_B_Mem	GCST007435	rs10829173	10	27371623	A/G	0.654	0.007	0.017	0.676	0.346	31.512
YME1L1_B_Mem	GCST90503076	rs10829173	10	27371623	A/G	0.663	-0.002	0.018	0.89	0.337	31.512
YME1L1_B_IN	GCST007435	rs7919316	10	27467486	A/G	0.658	0.008	0.017	0.638	0.342	23.893
YME1L1_B_IN	GCST90503076	rs7919316	10	27467486	A/G	0.662	-0.004	0.018	0.83	0.338	23.893
YIPF5_CD4_NC	GCST007435	rs6864309	5	143550217	T/G	0.18	0.014	0.021	0.492	0.18	50.044
YIPF5_CD4_NC	GCST90503076	rs6864309	5	143550217	T/G	0.149	-0.008	0.024	0.725	0.149	50.044
YIPF4_NK	GCST007435	rs11694289	2	32717207	T/G	0.323	0.021	0.018	0.234	0.323	21.825
YIPF4_NK	GCST90503076	rs11694289	2	32717207	T/G	0.318	-0.042	0.019	0.023	0.318	21.825
YIPF4_CD4_NC	GCST007435	rs466146	2	32539236	G/T	0.435	0.013	0.017	0.442	0.435	24.596
YIPF4_CD4_NC	GCST90503076	rs466146	2	32539236	G/T	0.429	-0.024	0.018	0.179	0.429	24.596
YIPF3_CD8_S100B	GCST90503076	rs9462992	6	44454571	T/C	0.111	0.013	0.028	0.635	0.111	14.859
YIPF3_CD8_S100B	GCST007435	rs9462992	6	44454571	T/C	0.112	-0.023	0.026	0.375	0.112	14.859
YIPF3_CD4_SOX4	GCST90503076	rs17567624	6	44163624	T/G	0.234	0.022	0.02	0.268	0.234	13.076
YIPF3_CD4_SOX4	GCST007435	rs17567624	6	44163624	T/G	0.243	-0.002	0.022	0.934	0.243	13.076
YEATS4_NK	GCST007435	rs57954211	12	69748397	A/C	0.452	0.01	0.016	0.531	0.452	62.107
YEATS4_Mono_NC	GCST007435	rs685934	12	69755985	A/G	0.485	0.013	0.016	0.413	0.485	26.843
YEATS4_Mono_NC	GCST90503076	rs685934	12	69755985	A/G	0.482	-0.039	0.017	0.024	0.482	26.843
YEATS4_Mono_C	GCST007435	rs10784771	12	69621264	G/A	0.447	-0.002	0.018	0.919	0.447	24.381
YEATS4_CD8_NC	GCST007435	rs10784774	12	69737879	G/A	0.501	0.017	0.016	0.29	0.499	51.612
YEATS4_CD8_NC	GCST90503076	rs10784774	12	69737879	G/A	0.504	-0.046	0.017	0.008	0.496	51.612
YEATS4_CD8_ET	GCST007435	rs11561378	12	69767949	A/G	0.448	0.012	0.016	0.452	0.448	142.939
YEATS4_CD4_NC	GCST007435	rs11177615	12	69754189	A/G	0.452	0.011	0.016	0.491	0.452	167.649
YEATS4_CD4_ET	GCST007435	rs10784774	12	69737879	G/A	0.501	0.017	0.016	0.29	0.499	33.413
YEATS4_CD4_ET	GCST90503076	rs10784774	12	69737879	G/A	0.504	-0.046	0.017	0.008	0.496	33.413
YEATS4_B_Mem	GCST007435	rs57954211	12	69748397	A/C	0.452	0.01	0.016	0.531	0.452	19.056
YEATS4_B_IN	GCST007435	rs7136238	12	69752509	T/G	0.453	0.01	0.016	0.522	0.453	45.388
YBX3_NK	GCST90503076	rs34254429	12	10861962	T/C	0.198	0.027	0.021	0.207	0.198	22.651
YBX3_NK	GCST007435	rs34254429	12	10861962	T/C	0.196	-0.042	0.02	0.034	0.196	22.651
YBX3_CD8_S100B	GCST90503076	rs12317203	12	10876059	T/G	0.391	0.018	0.018	0.318	0.391	24.027
YBX3_CD8_S100B	GCST007435	rs12317203	12	10876059	T/G	0.386	-0.009	0.017	0.608	0.386	24.027
YBX3_CD8_NC	GCST90503076	rs3816566	12	10870398	T/C	0.218	0.033	0.021	0.123	0.218	50.986
YBX3_CD8_NC	GCST007435	rs3816566	12	10870398	T/C	0.213	-0.045	0.021	0.031	0.213	50.986
YBX3_CD8_ET	GCST90503076	rs12317203	12	10876059	T/G	0.391	0.018	0.018	0.318	0.391	53.525
YBX3_CD8_ET	GCST007435	rs12317203	12	10876059	T/G	0.386	-0.009	0.017	0.608	0.386	53.525
YBX3_CD4_NC	GCST90503076	rs12317203	12	10876059	T/G	0.391	0.018	0.018	0.318	0.391	72.473
YBX3_CD4_NC	GCST007435	rs12317203	12	10876059	T/G	0.386	-0.009	0.017	0.608	0.386	72.473
YBX3_CD4_ET	GCST007435	rs2607903	12	10876573	A/C	0.917	0.024	0.029	0.398	0.083	29.786
YBX3_CD4_ET	GCST90503076	rs2607903	12	10876573	A/C	0.923	-0.009	0.032	0.789	0.077	29.786
YBX3_B_Mem	GCST90503076	rs12317203	12	10876059	T/G	0.391	0.018	0.018	0.318	0.391	25.371
YBX3_B_Mem	GCST007435	rs12317203	12	10876059	T/G	0.386	-0.009	0.017	0.608	0.386	25.371
YBX3_B_IN	GCST90503076	rs3816566	12	10870398	T/C	0.218	0.033	0.021	0.123	0.218	25.64
YBX3_B_IN	GCST007435	rs3816566	12	10870398	T/C	0.213	-0.045	0.021	0.031	0.213	25.64
YBEY_Plasma	GCST90503076	rs1888539	21	47716230	C/T	0.726	0.007	0.019	0.715	0.274	70.114
YBEY_Plasma	GCST007435	rs1888539	21	47716230	C/T	0.706	-0.005	0.018	0.756	0.294	70.114
YBEY_NK_R	GCST90503076	rs12626184	21	47715296	C/T	0.725	0.007	0.019	0.701	0.275	36.581
YBEY_NK_R	GCST007435	rs12626184	21	47715296	C/T	0.704	-0.006	0.018	0.737	0.296	36.581
YBEY_NK	GCST007435	rs11910753	21	47984917	A/G	0.093	-0.046	0.029	0.105	0.093	25.379
YBEY_NK	GCST90503076	rs11910753	21	47984917	A/G	0.103	-0.003	0.028	0.909	0.103	25.379
YBEY_Mono_C	GCST007435	rs66928986	21	47714607	A/G	0.785	-0.027	0.022	0.22	0.215	77.064
YBEY_Mono_C	GCST90503076	rs66928986	21	47714607	A/G	0.831	-0.026	0.023	0.259	0.169	77.064
YBEY_DC	GCST007435	rs66928986	21	47714607	A/G	0.785	-0.027	0.022	0.22	0.215	20.666
YBEY_DC	GCST90503076	rs66928986	21	47714607	A/G	0.831	-0.026	0.023	0.259	0.169	20.666
YARS2_B_Mem	GCST007435	rs79309966	12	33065300	T/C	0.044	0.011	0.046	0.806	0.044	20.517
YARS2_B_Mem	GCST90503076	rs79309966	12	33065300	T/C	0.066	-0.039	0.035	0.263	0.066	20.517
YAE1D1_CD4_NC	GCST007435	rs10215161	7	40353258	G/A	0.193	-0.042	0.02	0.042	0.193	18.266
YAE1D1_CD4_NC	GCST90503076	rs10215161	7	40353258	G/A	0.179	-0.005	0.022	0.832	0.179	18.266
XXYLT1_CD4_NC	GCST007435	rs78656820	3	194464791	A/G	0.067	0.038	0.035	0.276	0.067	18.247
XXYLT1_CD4_NC	GCST90503076	rs78656820	3	194464791	A/G	0.061	0.035	0.037	0.346	0.061	18.247
XXYLT1-AS2_NK	GCST90503076	rs950256	3	194847752	T/C	0.171	0.018	0.023	0.429	0.171	82.963
XXYLT1-AS2_NK	GCST007435	rs950256	3	194847752	T/C	0.18	-0.025	0.021	0.224	0.18	82.963
XXbac-BPG308K3.5_CD4_NC	GCST90503076	rs113510833	6	29671067	T/C	0.113	-0.012	0.028	0.679	0.113	43.143
XXbac-BPG299F13.17_Plasma	GCST90503076	rs11964817	6	31234792	G/A	0.169	0.041	0.024	0.087	0.169	17.833
XXbac-BPG299F13.17_Plasma	GCST90503076	rs1059510	6	30457732	C/T	0.64	0.005	0.018	0.779	0.36	35.098
XXbac-BPG299F13.17_NK_R	GCST90503076	rs3130140	6	30357780	C/T	0.429	0.028	0.017	0.097	0.429	19.922
XXbac-BPG299F13.17_NK_R	GCST90503076	rs6913301	6	31151926	G/A	0.342	0.027	0.018	0.129	0.342	17.285
XXbac-BPG299F13.17_NK_R	GCST90503076	rs3132479	6	31274752	G/A	0.417	-0.001	0.017	0.965	0.417	40.117
XXbac-BPG299F13.17_NK	GCST90503076	rs6921663	6	31154620	C/T	0.265	0.044	0.019	0.024	0.265	475.621
XXbac-BPG299F13.17_NK	GCST90503076	rs2252937	6	31461613	C/T	0.133	0.041	0.025	0.103	0.133	72.11
XXbac-BPG299F13.17_NK	GCST007435	rs2252937	6	31461613	C/T	0.17	0.013	0.023	0.561	0.17	72.11
XXbac-BPG299F13.17_NK	GCST90503076	rs3131113	6	30366642	T/C	0.334	0.012	0.018	0.514	0.334	115.381
XXbac-BPG299F13.17_Mono_NC	GCST90503076	rs6921663	6	31154620	C/T	0.265	0.044	0.019	0.024	0.265	22.798
XXbac-BPG299F13.17_Mono_NC	GCST007435	rs74618856	6	31325745	C/T	0.572	-0.009	0.021	0.651	0.428	33.881
XXbac-BPG299F13.17_Mono_NC	GCST90503076	rs74618856	6	31325745	C/T	0.539	0	0.017	0.98	0.461	33.881
XXbac-BPG299F13.17_Mono_C	GCST90503076	rs2844773	6	30207495	A/C	0.14	0.043	0.024	0.078	0.14	32.259
XXbac-BPG299F13.17_DC	GCST90503076	rs3131113	6	30366642	T/C	0.334	0.012	0.018	0.514	0.334	35.517
XXbac-BPG299F13.17_CD8_S100B	GCST90503076	rs6921663	6	31154620	C/T	0.265	0.044	0.019	0.024	0.265	171.562
XXbac-BPG299F13.17_CD8_NC	GCST90503076	rs6921663	6	31154620	C/T	0.265	0.044	0.019	0.024	0.265	477.988
XXbac-BPG299F13.17_CD8_NC	GCST90503076	rs2252937	6	31461613	C/T	0.133	0.041	0.025	0.103	0.133	59.475
XXbac-BPG299F13.17_CD8_NC	GCST007435	rs2252937	6	31461613	C/T	0.17	0.013	0.023	0.561	0.17	59.475
XXbac-BPG299F13.17_CD8_NC	GCST90503076	rs3131113	6	30366642	T/C	0.334	0.012	0.018	0.514	0.334	90.166
XXbac-BPG299F13.17_CD8_ET	GCST90503076	rs2523570	6	31329734	T/C	0.165	0.048	0.023	0.037	0.165	35.092
XXbac-BPG299F13.17_CD8_ET	GCST90503076	rs6921663	6	31154620	C/T	0.265	0.044	0.019	0.024	0.265	462.45
XXbac-BPG299F13.17_CD8_ET	GCST90503076	rs3131113	6	30366642	T/C	0.334	0.012	0.018	0.514	0.334	113.526
XXbac-BPG299F13.17_CD8_ET	GCST007435	rs2523570	6	31329734	T/C	0.193	0.005	0.025	0.839	0.193	35.092
XXbac-BPG299F13.17_CD8_ET	GCST90503076	rs12527745	6	30754614	T/C	0.273	0	0.019	0.986	0.273	22.181
XXbac-BPG299F13.17_CD4_SOX4	GCST90503076	rs3130140	6	30357780	C/T	0.429	0.028	0.017	0.097	0.429	31.643
XXbac-BPG299F13.17_CD4_SOX4	GCST90503076	rs9261567	6	30185244	C/T	0.131	-0.04	0.025	0.109	0.131	21.82
XXbac-BPG299F13.17_CD4_NC	GCST90503076	rs6921663	6	31154620	C/T	0.265	0.044	0.019	0.024	0.265	669.112
XXbac-BPG299F13.17_CD4_NC	GCST90503076	rs2252937	6	31461613	C/T	0.133	0.041	0.025	0.103	0.133	77.295
XXbac-BPG299F13.17_CD4_NC	GCST007435	rs2252937	6	31461613	C/T	0.17	0.013	0.023	0.561	0.17	77.295
XXbac-BPG299F13.17_CD4_NC	GCST90503076	rs3131113	6	30366642	T/C	0.334	0.012	0.018	0.514	0.334	168.168
XXbac-BPG299F13.17_CD4_ET	GCST90503076	rs6921663	6	31154620	C/T	0.265	0.044	0.019	0.024	0.265	337.028
XXbac-BPG299F13.17_CD4_ET	GCST007435	rs2523615	6	31320642	T/C	0.307	0.004	0.024	0.857	0.307	33.839
XXbac-BPG299F13.17_CD4_ET	GCST90503076	rs2523615	6	31320642	T/C	0.227	-0.018	0.021	0.384	0.227	33.839
XXbac-BPG299F13.17_B_Mem	GCST90503076	rs6921663	6	31154620	C/T	0.265	0.044	0.019	0.024	0.265	259.347
XXbac-BPG299F13.17_B_Mem	GCST90503076	rs2844551	6	31342781	G/A	0.251	0.006	0.02	0.765	0.251	39.6
XXbac-BPG299F13.17_B_IN	GCST90503076	rs2854001	6	31323012	A/G	0.213	0.029	0.021	0.166	0.213	24.194
XXbac-BPG299F13.17_B_IN	GCST90503076	rs9501587	6	31346937	A/G	0.139	0.01	0.025	0.67	0.139	58.49
XXbac-BPG299F13.17_B_IN	GCST007435	rs2854001	6	31323012	A/G	0.189	0.007	0.028	0.802	0.189	24.194
XXbac-BPG299F13.17_B_IN	GCST90503076	rs13197105	6	30754982	G/A	0.272	0.001	0.019	0.975	0.272	13.161
XXbac-BPG252P9.9_NK	GCST90503076	rs9468922	6	31255286	A/G	0.384	0.021	0.017	0.224	0.384	73.182
XXbac-BPG252P9.9_NK	GCST90503076	rs2021368	6	30429383	C/T	0.765	-0.013	0.02	0.509	0.235	30.128
XXbac-BPG252P9.9_CD8_NC	GCST90503076	rs7748141	6	31288877	C/T	0.117	0.058	0.026	0.029	0.117	122.388
XXbac-BPG252P9.9_CD4_NC	GCST90503076	rs2517686	6	29931013	A/C	0.192	-0.031	0.021	0.15	0.192	16.239
XXbac-BPG252P9.10_NK	GCST90503076	rs1264544	6	30382168	T/C	0.311	0.01	0.018	0.591	0.311	28.317
XXbac-BPG252P9.10_CD8_S100B	GCST90503076	rs2853915	6	31275289	C/A	0.435	0.033	0.018	0.07	0.435	132.149
XXbac-BPG252P9.10_CD8_NC	GCST90503076	rs3130396	6	30223490	C/T	0.453	0.021	0.017	0.213	0.453	19.336
XXbac-BPG252P9.10_CD8_ET	GCST90503076	rs1264372	6	30769726	T/C	0.292	0.042	0.019	0.025	0.292	34.938
XXbac-BPG252P9.10_CD4_ET	GCST90503076	rs9266746	6	31351213	C/T	0.634	0.023	0.019	0.225	0.366	74.49
XXbac-BPG252P9.10_B_IN	GCST90503076	rs3132662	6	30215592	A/G	0.468	0.034	0.017	0.046	0.468	100.098
XXbac-BPG249D20.9_CD4_NC	GCST90503076	rs3094592	6	31347984	A/G	0.783	0.01	0.021	0.628	0.217	161.2
XXbac-BPG181M17.6_CD4_NC	GCST90503076	rs9277919	6	33125484	T/C	0.292	-0.032	0.019	0.084	0.292	51.68
XXbac-BPG181M17.6_CD4_NC	GCST90503076	rs719654	6	32752139	A/G	0.215	-0.017	0.021	0.404	0.215	33.016
XXbac-BPG181B23.7_Mono_NC	GCST90503076	rs9267654	6	31841009	G/A	0.816	0.057	0.022	0.01	0.184	29.911
XXbac-BPG181B23.7_Mono_NC	GCST90503076	rs12665339	6	30601232	G/A	0.206	0.006	0.021	0.783	0.206	59.089
XXbac-BPG181B23.7_Mono_NC	GCST007435	rs9267654	6	31841009	G/A	0.821	0.001	0.021	0.955	0.179	29.911
XXbac-BPG181B23.7_Mono_C	GCST90503076	rs553108	6	31840455	G/A	0.599	0.022	0.017	0.213	0.401	54.339
XXbac-BPG181B23.7_Mono_C	GCST007435	rs553108	6	31840455	G/A	0.619	-0.007	0.017	0.688	0.381	54.339
XXbac-BPG181B23.7_CD8_S100B	GCST90503076	rs3905495	6	31265539	A/G	0.375	0.018	0.017	0.307	0.375	59.037
XXbac-BPG181B23.7_CD8_S100B	GCST90503076	rs9261737	6	30366014	T/C	0.135	-0.033	0.025	0.181	0.135	64.257
XXbac-BPG181B23.7_CD8_NC	GCST90503076	rs2905709	6	31364569	C/T	0.278	0.016	0.019	0.411	0.278	29.795
XXbac-BPG181B23.7_CD8_ET	GCST90503076	rs66609536	6	31362120	A/G	0.213	-0.021	0.021	0.318	0.213	30.757
XXbac-BPG181B23.7_CD8_ET	GCST90503076	rs2844704	6	30706013	A/C	0.212	-0.006	0.021	0.77	0.212	13.608
XXbac-BPG181B23.7_CD4_NC	GCST90503076	rs28530646	6	31364769	A/G	0.217	-0.023	0.021	0.271	0.217	109.577
XXbac-BPG181B23.7_B_Mem	GCST90503076	rs9263985	6	31190538	A/G	0.347	-0.028	0.018	0.12	0.347	25.203
XXbac-BPG181B23.7_B_Mem	GCST90503076	rs9261844	6	30382210	A/G	0.154	-0.017	0.023	0.456	0.154	41.098
XXbac-BPG181B23.7_B_IN	GCST90503076	rs8283	6	32083300	G/A	0.158	0.002	0.023	0.94	0.158	17.43
XXbac-BPG181B23.7_B_IN	GCST90503076	rs11757660	6	31364035	C/T	0.3	-0.001	0.019	0.941	0.3	25.729
XXbac-BPG154L12.4_B_IN	GCST90503076	rs9266065	6	31319478	G/A	0.149	0.04	0.024	0.093	0.149	21.931
XXbac-B135H6.18_CD4_NC	GCST007435	rs744931	22	21332409	A/G	0.526	0.031	0.019	0.097	0.474	19.064
XXbac-B135H6.18_CD4_NC	GCST90503076	rs744931	22	21332409	A/G	0.537	0.005	0.018	0.794	0.463	19.064
XX-C2158C12.2_CD8_ET	GCST90503076	rs12193106	6	170210831	T/C	0.179	0.013	0.022	0.546	0.179	16.645
XX-C2158C12.2_CD8_ET	GCST007435	rs12193106	6	170210831	T/C	0.221	0	0.02	0.986	0.221	16.645
XRRA1_NK_R	GCST007435	rs61894839	11	74626366	A/G	0.288	0.011	0.018	0.523	0.288	39.805
XRRA1_NK_R	GCST90503076	rs61894839	11	74626366	A/G	0.316	-0.011	0.018	0.554	0.316	39.805
XRRA1_NK	GCST007435	rs12225387	11	74604767	G/A	0.287	0.011	0.018	0.559	0.287	524.768
XRRA1_NK	GCST90503076	rs12225387	11	74604767	G/A	0.317	-0.011	0.018	0.564	0.317	524.768
XRRA1_Mono_NC	GCST007435	rs11236306	11	74757597	A/G	0.275	0.015	0.018	0.421	0.275	44.693
XRRA1_Mono_NC	GCST90503076	rs11236306	11	74757597	A/G	0.291	-0.003	0.019	0.856	0.291	44.693
XRRA1_Mono_C	GCST007435	rs12226763	11	74752572	T/C	0.281	0.011	0.018	0.542	0.281	53.469
XRRA1_Mono_C	GCST90503076	rs12226763	11	74752572	T/C	0.291	-0.002	0.019	0.894	0.291	53.469
XRRA1_CD8_S100B	GCST007435	rs61734374	11	74457056	G/A	0.288	0.008	0.018	0.656	0.288	117.334
XRRA1_CD8_S100B	GCST90503076	rs61734374	11	74457056	G/A	0.312	-0.013	0.019	0.497	0.312	117.334
XRRA1_CD8_NC	GCST007435	rs12225372	11	74604594	G/A	0.289	0.009	0.018	0.601	0.289	620.566
XRRA1_CD8_NC	GCST90503076	rs12225372	11	74604594	G/A	0.317	-0.01	0.018	0.569	0.317	620.566
XRRA1_CD8_ET	GCST007435	rs61894839	11	74626366	A/G	0.288	0.011	0.018	0.523	0.288	510.965
XRRA1_CD8_ET	GCST90503076	rs61894839	11	74626366	A/G	0.316	-0.011	0.018	0.554	0.316	510.965
XRRA1_CD4_NC	GCST007435	rs12225372	11	74604594	G/A	0.289	0.009	0.018	0.601	0.289	1205.34
XRRA1_CD4_NC	GCST90503076	rs12225372	11	74604594	G/A	0.317	-0.01	0.018	0.569	0.317	1205.34
XRRA1_CD4_ET	GCST007435	rs12225372	11	74604594	G/A	0.289	0.009	0.018	0.601	0.289	329.207
XRRA1_CD4_ET	GCST90503076	rs12225372	11	74604594	G/A	0.317	-0.01	0.018	0.569	0.317	329.207
XRRA1_B_Mem	GCST007435	rs12225372	11	74604594	G/A	0.289	0.009	0.018	0.601	0.289	245.044
XRRA1_B_Mem	GCST90503076	rs12225372	11	74604594	G/A	0.317	-0.01	0.018	0.569	0.317	245.044
XRRA1_B_IN	GCST007435	rs12225372	11	74604594	G/A	0.289	0.009	0.018	0.601	0.289	388.175
XRRA1_B_IN	GCST90503076	rs12225372	11	74604594	G/A	0.317	-0.01	0.018	0.569	0.317	388.175
XRN2_B_IN	GCST90503076	rs11908610	20	20863325	T/C	0.098	-0.032	0.029	0.275	0.098	19.787
XRN2_B_IN	GCST007435	rs11908610	20	20863325	T/C	0.092	-0.031	0.028	0.278	0.092	19.787
XRCC6BP1_NK	GCST90503076	rs9971803	12	58306097	T/C	0.352	0.014	0.018	0.447	0.352	47.461
XRCC6BP1_NK	GCST007435	rs9971803	12	58306097	T/C	0.32	-0.018	0.017	0.288	0.32	47.461
XRCC6BP1_Mono_C	GCST90503076	rs10431506	12	58311524	A/G	0.352	0.014	0.018	0.432	0.352	35.459
XRCC6BP1_Mono_C	GCST007435	rs10431506	12	58311524	A/G	0.323	-0.021	0.018	0.247	0.323	35.459
XRCC6BP1_CD8_NC	GCST90503076	rs10747788	12	58315338	T/C	0.351	0.013	0.018	0.465	0.351	54.451
XRCC6BP1_CD8_NC	GCST007435	rs10747788	12	58315338	T/C	0.321	-0.017	0.017	0.32	0.321	54.451
XRCC6BP1_CD8_ET	GCST90503076	rs10431506	12	58311524	A/G	0.352	0.014	0.018	0.432	0.352	66.513
XRCC6BP1_CD8_ET	GCST007435	rs10431506	12	58311524	A/G	0.323	-0.021	0.018	0.247	0.323	66.513
XRCC6BP1_CD4_NC	GCST90503076	rs10431506	12	58311524	A/G	0.352	0.014	0.018	0.432	0.352	236.939
XRCC6BP1_CD4_NC	GCST007435	rs10431506	12	58311524	A/G	0.323	-0.021	0.018	0.247	0.323	236.939
XRCC6BP1_CD4_ET	GCST90503076	rs9971803	12	58306097	T/C	0.352	0.014	0.018	0.447	0.352	53.127
XRCC6BP1_CD4_ET	GCST007435	rs9971803	12	58306097	T/C	0.32	-0.018	0.017	0.288	0.32	53.127
XRCC6BP1_B_Mem	GCST90503076	rs10747788	12	58315338	T/C	0.351	0.013	0.018	0.465	0.351	38.475
XRCC6BP1_B_Mem	GCST007435	rs10747788	12	58315338	T/C	0.321	-0.017	0.017	0.32	0.321	38.475
XRCC6BP1_B_IN	GCST90503076	rs10122	12	58350631	T/C	0.389	0.005	0.018	0.771	0.389	19.722
XRCC6BP1_B_IN	GCST007435	rs10122	12	58350631	T/C	0.375	-0.012	0.019	0.52	0.375	19.722
XRCC4_CD4_NC	GCST90503076	rs17283946	5	81988933	G/A	0.445	-0.025	0.017	0.156	0.445	15.947
XRCC4_CD4_NC	GCST007435	rs17283946	5	81988933	G/A	0.436	-0.01	0.017	0.579	0.436	15.947
XRCC3_CD4_NC	GCST007435	rs2295147	14	104195664	T/C	0.461	0.03	0.016	0.071	0.461	17.348
XRCC3_CD4_NC	GCST90503076	rs2295147	14	104195664	T/C	0.467	0.014	0.017	0.402	0.467	17.348
XRCC2_CD4_NC	GCST90503076	rs17813864	7	152337646	C/T	0.235	0.006	0.02	0.785	0.235	47.058
XRCC2_CD4_NC	GCST007435	rs17813864	7	152337646	C/T	0.225	0.001	0.02	0.959	0.225	47.058
XRCC1_CD8_ET	GCST90503076	rs2682556	19	44048994	T/C	0.357	0.026	0.019	0.183	0.357	20.331
XPR1_NK	GCST90503076	rs7541650	1	180660887	T/C	0.636	-0.013	0.018	0.453	0.364	18.526
XPO5_NK	GCST90503076	rs12333110	6	42673107	A/G	0.277	-0.012	0.019	0.515	0.277	15.223
XPO5_NK	GCST007435	rs12333110	6	42673107	A/G	0.281	-0.007	0.018	0.699	0.281	15.223
XPO5_Mono_NC	GCST007435	rs4714707	6	43846080	C/T	0.83	0.076	0.036	0.037	0.17	17.166
XPO5_Mono_NC	GCST90503076	rs4714707	6	43846080	C/T	0.808	-0.018	0.024	0.455	0.192	17.166
XPO5_CD4_NC	GCST007435	rs112446807	6	42960086	T/C	0.036	0.033	0.044	0.452	0.036	14.863
XPO5_CD4_NC	GCST90503076	rs112446807	6	42960086	T/C	0.034	0.019	0.047	0.686	0.034	14.863
XPO5_B_IN	GCST007435	rs115889733	6	44207850	A/G	0.057	0.093	0.044	0.034	0.057	15.145
XPO5_B_IN	GCST90503076	rs115889733	6	44207850	A/G	0.065	0.046	0.037	0.213	0.065	15.145
XPNPEP3_CD4_NC	GCST90503076	rs103197	22	41256802	G/A	0.534	0.012	0.017	0.481	0.466	23.315
XPNPEP3_CD4_NC	GCST007435	rs103197	22	41256802	G/A	0.536	0.011	0.016	0.503	0.464	23.315
XPNPEP1_NK	GCST90503076	rs10399964	10	111654109	C/T	0.129	-0.028	0.026	0.271	0.129	18.068
XPNPEP1_NK	GCST007435	rs10399964	10	111654109	C/T	0.146	-0.021	0.023	0.374	0.146	18.068
XPNPEP1_CD8_ET	GCST007435	rs1815249	10	111655790	T/C	0.407	-0.042	0.016	0.01	0.407	18.492
XPNPEP1_CD8_ET	GCST90503076	rs1815249	10	111655790	T/C	0.401	-0.01	0.017	0.562	0.401	18.492
XPNPEP1_CD4_NC	GCST007435	rs3862006	10	111750764	A/G	0.153	-0.048	0.023	0.04	0.153	35.128
XPNPEP1_CD4_NC	GCST90503076	rs3862006	10	111750764	A/G	0.133	-0.021	0.025	0.416	0.133	35.128
XPNPEP1_CD4_ET	GCST90503076	rs11596806	10	111473184	C/T	0.078	0.052	0.033	0.119	0.078	18.988
XPNPEP1_CD4_ET	GCST007435	rs11596806	10	111473184	C/T	0.072	0.023	0.039	0.546	0.072	18.988
XPC_CD8_ET	GCST90503076	rs4685080	3	14253947	A/C	0.777	-0.009	0.021	0.655	0.223	18.926
XPC_CD8_ET	GCST007435	rs4685080	3	14253947	A/C	0.783	-0.002	0.021	0.935	0.217	18.926
XPC_CD4_NC	GCST90503076	rs2305843	3	14242148	C/T	0.139	0.049	0.025	0.046	0.139	34.022
XPC_CD4_NC	GCST007435	rs2305843	3	14242148	C/T	0.125	0.005	0.027	0.848	0.125	34.022
XKR9_CD4_NC	GCST007435	rs2639901	8	71917751	G/A	0.519	-0.02	0.016	0.206	0.481	76.026
XKR9_CD4_NC	GCST90503076	rs2639901	8	71917751	G/A	0.516	-0.004	0.017	0.795	0.484	76.026
XKR6_B_Mem	GCST90503076	rs2249259	8	11388764	G/A	0.464	0.001	0.017	0.935	0.464	18.86
XKR6_B_Mem	GCST007435	rs2249259	8	11388764	G/A	0.45	-0.001	0.016	0.947	0.45	18.86
XCL2_NK_R	GCST007435	rs141673522	1	168517508	T/C	0.152	0.031	0.023	0.177	0.152	54.271
XCL2_NK_R	GCST90503076	rs141673522	1	168517508	T/C	0.175	0.016	0.022	0.482	0.175	54.271
XCL2_NK	GCST007435	rs141673522	1	168517508	T/C	0.152	0.031	0.023	0.177	0.152	389.2
XCL2_NK	GCST90503076	rs141673522	1	168517508	T/C	0.175	0.016	0.022	0.482	0.175	389.2
XCL2_CD8_S100B	GCST007435	rs36049842	1	168085216	C/T	0.025	0.067	0.067	0.318	0.025	16.62
XCL2_CD8_S100B	GCST007435	rs12046909	1	168507463	T/C	0.164	0.037	0.023	0.113	0.164	25.831
XCL2_CD8_S100B	GCST90503076	rs36049842	1	168085216	C/T	0.043	0.021	0.044	0.629	0.043	16.62
XCL2_CD8_S100B	GCST90503076	rs12046909	1	168507463	T/C	0.159	-0.023	0.023	0.332	0.159	25.831
XCL2_CD8_NC	GCST007435	rs61801358	1	168532315	A/G	0.306	0.007	0.018	0.708	0.306	28.503
XCL2_CD8_NC	GCST90503076	rs61801358	1	168532315	A/G	0.326	-0.027	0.019	0.138	0.326	28.503
XCL2_CD8_ET	GCST007435	rs141673522	1	168517508	T/C	0.152	0.031	0.023	0.177	0.152	284.978
XCL2_CD8_ET	GCST90503076	rs141673522	1	168517508	T/C	0.175	0.016	0.022	0.482	0.175	284.978
XCL1_NK	GCST007435	rs1040508	1	168500750	T/C	0.364	0.035	0.018	0.049	0.364	349.001
XCL1_NK	GCST90503076	rs1040508	1	168500750	T/C	0.388	-0.012	0.017	0.487	0.388	349.001
XCL1_CD8_S100B	GCST007435	rs1040508	1	168500750	T/C	0.364	0.035	0.018	0.049	0.364	43.4
XCL1_CD8_S100B	GCST90503076	rs1040508	1	168500750	T/C	0.388	-0.012	0.017	0.487	0.388	43.4
XCL1_CD8_NC	GCST007435	rs141673522	1	168517508	T/C	0.152	0.031	0.023	0.177	0.152	59.793
XCL1_CD8_NC	GCST90503076	rs141673522	1	168517508	T/C	0.175	0.016	0.022	0.482	0.175	59.793
XCL1_CD8_ET	GCST007435	rs1040508	1	168500750	T/C	0.364	0.035	0.018	0.049	0.364	437.569
XCL1_CD8_ET	GCST90503076	rs1040508	1	168500750	T/C	0.388	-0.012	0.017	0.487	0.388	437.569
XBP1_CD8_S100B	GCST90503076	rs5762815	22	29205076	G/A	0.338	-0.029	0.018	0.105	0.338	31.042
XBP1_CD8_S100B	GCST007435	rs5762815	22	29205076	G/A	0.3	-0.007	0.017	0.671	0.3	31.042
XBP1_CD8_ET	GCST90503076	rs6005892	22	29199258	A/C	0.34	-0.028	0.018	0.123	0.34	40.713
XBP1_CD8_ET	GCST007435	rs6005892	22	29199258	A/C	0.301	-0.007	0.017	0.662	0.301	40.713
XBP1_CD4_ET	GCST90503076	rs6005866	22	29162940	G/A	0.146	-0.017	0.024	0.473	0.146	44.764
XBP1_CD4_ET	GCST007435	rs6005866	22	29162940	G/A	0.12	-0.007	0.025	0.779	0.12	44.764
XAF1_NK_R	GCST007435	rs11078646	17	6654768	A/G	0.455	0.02	0.016	0.215	0.455	26.161
XAF1_NK_R	GCST90503076	rs11078646	17	6654768	A/G	0.476	0.018	0.017	0.299	0.476	26.161
XAF1_NK	GCST007435	rs9910331	17	6660980	C/T	0.255	0.024	0.019	0.195	0.255	20.785
XAF1_NK	GCST90503076	rs9910331	17	6660980	C/T	0.285	0.016	0.02	0.427	0.285	20.785
XAB2_CD4_NC	GCST007435	rs35020672	19	7697956	C/T	0.366	0.005	0.018	0.764	0.366	34.912
XAB2_CD4_NC	GCST90503076	rs35020672	19	7697956	C/T	0.368	-0.018	0.018	0.31	0.368	34.912
WWP1_CD4_NC	GCST007435	rs72690442	8	87530791	T/G	0.281	-0.003	0.018	0.855	0.281	40.459
WWP1_CD4_NC	GCST90503076	rs72690442	8	87530791	T/G	0.277	-0.002	0.019	0.909	0.277	40.459
WTAP_NK	GCST90503076	rs9347348	6	160216182	T/C	0.135	0.006	0.025	0.815	0.135	23.025
WTAP_NK	GCST007435	rs9347348	6	160216182	T/C	0.127	0.003	0.025	0.91	0.127	23.025
WTAP_CD8_ET	GCST007435	rs677882	6	160426456	T/C	0.146	0.025	0.024	0.307	0.146	16.037
WTAP_CD8_ET	GCST90503076	rs677882	6	160426456	T/C	0.137	0.013	0.026	0.615	0.137	16.037
WTAP_CD4_SOX4	GCST90503076	rs9456393	6	159777318	A/G	0.69	0.016	0.018	0.386	0.31	15.598
WTAP_CD4_SOX4	GCST007435	rs4709320	6	159857266	T/C	0.416	0.005	0.018	0.78	0.416	13.411
WTAP_CD4_SOX4	GCST90503076	rs4709320	6	159857266	T/C	0.415	0.002	0.017	0.888	0.415	13.411
WTAP_CD4_SOX4	GCST007435	rs9456393	6	159777318	A/G	0.676	-0.015	0.017	0.397	0.324	15.598
WTAP_B_IN	GCST90503076	rs9457696	6	160060612	A/G	0.428	-0.01	0.017	0.575	0.428	16.394
WTAP_B_IN	GCST007435	rs9457696	6	160060612	A/G	0.425	-0.001	0.016	0.94	0.425	16.394
WSB1_CD8_ET	GCST007435	rs1047616	17	25642522	A/G	0.375	0.032	0.017	0.058	0.375	21.297
WSB1_CD8_ET	GCST90503076	rs1047616	17	25642522	A/G	0.365	-0.006	0.018	0.732	0.365	21.297
WSB1_CD4_NC	GCST007435	rs12306	17	25622111	T/G	0.366	0.031	0.017	0.074	0.366	25.928
WSB1_CD4_NC	GCST90503076	rs12306	17	25622111	T/G	0.357	-0.007	0.018	0.692	0.357	25.928
WSB1_B_Mem	GCST007435	rs4795558	17	25624296	A/G	0.416	0.023	0.016	0.156	0.416	28.681
WSB1_B_Mem	GCST90503076	rs4795558	17	25624296	A/G	0.407	-0.016	0.017	0.341	0.407	28.681
WRNIP1_NK_R	GCST90503076	rs3800122	6	1899671	C/T	0.603	0.01	0.017	0.583	0.397	30.696
WRNIP1_NK_R	GCST007435	rs3800122	6	1899671	C/T	0.615	0.006	0.018	0.755	0.385	30.696
WRNIP1_NK	GCST007435	rs11759415	6	2376787	A/G	0.793	0.008	0.02	0.684	0.207	18.706
WRNIP1_NK	GCST90503076	rs3800083	6	1831050	T/C	0.131	0.004	0.026	0.876	0.131	19.5
WRNIP1_NK	GCST007435	rs3800083	6	1831050	T/C	0.164	-0.015	0.024	0.529	0.164	19.5
WRNIP1_DC	GCST007435	rs3734479	6	3027226	T/C	0.641	0.02	0.017	0.241	0.359	14.384
WRNIP1_DC	GCST90503076	rs3734479	6	3027226	T/C	0.66	-0.026	0.018	0.144	0.34	14.384
WRNIP1_CD4_ET	GCST90503076	rs9502062	6	3710587	C/T	0.235	0.003	0.022	0.908	0.235	17.839
WRNIP1_CD4_ET	GCST007435	rs9502062	6	3710587	C/T	0.239	-0.041	0.023	0.072	0.239	17.839
WRB_NK	GCST007435	rs11701047	21	40755041	A/G	0.69	0.033	0.018	0.064	0.309	20.9
WRB_NK	GCST90503076	rs11701047	21	40755041	A/G	0.718	-0.025	0.019	0.181	0.282	20.9
WRB_CD8_ET	GCST007435	rs13049783	21	40754941	A/G	0.65	0.041	0.018	0.02	0.35	17.993
WRB_CD8_ET	GCST90503076	rs6517471	21	39946988	T/C	0.227	0.007	0.021	0.751	0.227	18.885
WRB_CD8_ET	GCST90503076	rs13049783	21	40754941	A/G	0.66	-0.027	0.018	0.139	0.34	17.993
WRB_CD8_ET	GCST007435	rs6517471	21	39946988	T/C	0.229	-0.009	0.019	0.641	0.229	18.885
WRB_CD4_NC	GCST007435	rs9974828	21	40772045	T/C	0.688	0.042	0.017	0.014	0.312	30.425
WRB_CD4_NC	GCST90503076	rs9974828	21	40772045	T/C	0.708	-0.022	0.019	0.239	0.292	30.425
WNT7B_CD8_ET	GCST007435	rs135700	22	47106715	A/G	0.227	0.013	0.023	0.563	0.227	18.08
WNT7B_CD8_ET	GCST90503076	rs135700	22	47106715	A/G	0.232	-0.011	0.021	0.592	0.232	18.08
WNT7B_CD4_NC	GCST007435	rs4253755	22	46615376	A/G	0.129	0.045	0.027	0.091	0.129	17.875
WNT7B_CD4_NC	GCST90503076	rs4253755	22	46615376	A/G	0.113	0.032	0.027	0.243	0.113	17.875
WNT7A_CD4_NC	GCST007435	rs2163911	3	13863210	G/A	0.607	0.025	0.017	0.14	0.393	21.784
WNT7A_CD4_NC	GCST90503076	rs2163911	3	13863210	G/A	0.599	-0.005	0.018	0.782	0.401	21.784
WNK1_CD4_NC	GCST90503076	rs7300590	12	750935	A/C	0.364	-0.043	0.018	0.017	0.364	22.339
WNK1_CD4_NC	GCST007435	rs7300590	12	750935	A/C	0.348	-0.019	0.017	0.281	0.348	22.339
WIZ_B_Mem	GCST007435	rs1000329	19	16449517	T/C	0.688	0.01	0.019	0.605	0.312	20.951
WIZ_B_Mem	GCST90503076	rs1000329	19	16449517	T/C	0.683	-0.007	0.019	0.723	0.317	20.951
WIPI2_DC	GCST90503076	rs34994438	7	6119975	T/C	0.096	0.031	0.029	0.295	0.096	21.261
WIPI2_DC	GCST007435	rs34994438	7	6119975	T/C	0.112	-0.02	0.026	0.438	0.112	21.261
WIPI2_CD8_NC	GCST007435	rs62441996	7	5173155	C/T	0.284	-0.04	0.022	0.068	0.284	42.331
WIPI2_CD8_NC	GCST90503076	rs62441996	7	5173155	C/T	0.321	-0.006	0.018	0.728	0.321	42.331
WIPI2_CD4_NC	GCST007435	rs6972792	7	5169532	T/C	0.3	-0.023	0.021	0.274	0.3	104.168
WIPI2_CD4_NC	GCST90503076	rs6972792	7	5169532	T/C	0.32	-0.006	0.018	0.75	0.32	104.168
WIPI2_CD4_ET	GCST007435	rs56112327	7	5174739	T/C	0.311	-0.028	0.02	0.171	0.311	38.044
WIPI2_CD4_ET	GCST90503076	rs56112327	7	5174739	T/C	0.323	-0.005	0.018	0.777	0.323	38.044
WIPI2_B_Mem	GCST90503076	rs141105822	7	5298763	A/G	0.107	0.059	0.029	0.039	0.107	20.075
WIPI2_B_Mem	GCST007435	rs141105822	7	5298763	A/G	0.122	-0.018	0.035	0.602	0.122	20.075
WIPI1_NK	GCST007435	rs78095701	17	66443609	C/A	0.113	0.01	0.026	0.707	0.113	44.324
WIPI1_NK	GCST90503076	rs78095701	17	66443609	C/A	0.113	-0.023	0.027	0.397	0.113	44.324
WIPI1_CD8_ET	GCST007435	rs28449485	17	66449844	G/T	0.116	0.011	0.026	0.668	0.116	31.58
WIPI1_CD8_ET	GCST90503076	rs28449485	17	66449844	G/T	0.113	-0.023	0.027	0.405	0.113	31.58
WDYHV1_NK	GCST90503076	rs10956128	8	124433158	T/C	0.339	0.03	0.018	0.089	0.339	22.506
WDYHV1_NK	GCST007435	rs10956128	8	124433158	T/C	0.329	-0.02	0.017	0.233	0.329	22.506
WDYHV1_CD8_NC	GCST90503076	rs13273416	8	124436414	T/G	0.341	0.027	0.018	0.126	0.341	35.543
WDYHV1_CD8_NC	GCST007435	rs13273416	8	124436414	T/G	0.339	-0.028	0.017	0.096	0.339	35.543
WDYHV1_CD8_ET	GCST90503076	rs13263685	8	124435427	A/G	0.329	0.032	0.018	0.08	0.329	22.175
WDYHV1_CD8_ET	GCST007435	rs13263685	8	124435427	A/G	0.33	-0.019	0.017	0.255	0.33	22.175
WDYHV1_CD4_NC	GCST90503076	rs6982267	8	124472489	A/G	0.341	0.029	0.018	0.104	0.341	65.894
WDYHV1_CD4_NC	GCST007435	rs6982267	8	124472489	A/G	0.339	-0.028	0.017	0.092	0.339	65.894
WDSUB1_CD8_NC	GCST90503076	rs2159874	2	160069021	A/G	0.306	0.024	0.019	0.19	0.306	25.104
WDSUB1_CD8_NC	GCST007435	rs2159874	2	160069021	A/G	0.307	-0.005	0.02	0.805	0.307	25.104
WDSUB1_CD8_ET	GCST007435	rs10184758	2	160067377	C/T	0.945	-0.033	0.037	0.371	0.055	17.269
WDSUB1_CD8_ET	GCST90503076	rs10184758	2	160067377	C/T	0.95	-0.001	0.04	0.974	0.05	17.269
WDSUB1_CD4_NC	GCST90503076	rs2159876	2	160099278	A/G	0.328	0.023	0.018	0.2	0.328	88.42
WDSUB1_CD4_NC	GCST007435	rs2159876	2	160099278	A/G	0.328	-0.005	0.019	0.8	0.328	88.42
WDR91_CD4_NC	GCST007435	rs74549432	7	134523751	T/C	0.117	0.017	0.025	0.499	0.117	15.766
WDR91_CD4_NC	GCST90503076	rs74549432	7	134523751	T/C	0.107	-0.01	0.028	0.711	0.107	15.766
WDR86_CD8_NC	GCST007435	rs12703130	7	151095131	A/G	0.528	0.008	0.018	0.641	0.472	23.635
WDR86_CD8_NC	GCST90503076	rs12703130	7	151095131	A/G	0.557	0.006	0.018	0.725	0.443	23.635
WDR86_CD4_NC	GCST007435	rs12703130	7	151095131	A/G	0.528	0.008	0.018	0.641	0.472	59.429
WDR86_CD4_NC	GCST90503076	rs12703130	7	151095131	A/G	0.557	0.006	0.018	0.725	0.443	59.429
WDR86_CD4_ET	GCST90503076	rs7782289	7	151091515	G/A	0.636	0.014	0.018	0.458	0.364	30.959
WDR86_CD4_ET	GCST007435	rs7782289	7	151091515	G/A	0.601	-0.001	0.018	0.949	0.399	30.959
WDR83OS_B_IN	GCST90503076	rs7250783	19	13376536	A/G	0.274	0.026	0.019	0.173	0.274	21.995
WDR83OS_B_IN	GCST007435	rs7250783	19	13376536	A/G	0.267	-0.009	0.019	0.623	0.267	21.995
WDR81_CD4_ET	GCST90503076	rs7216863	17	1684953	A/G	0.377	0.023	0.018	0.205	0.377	22.415
WDR81_CD4_ET	GCST007435	rs7216863	17	1684953	A/G	0.373	-0.004	0.018	0.816	0.373	22.415
WDR73_NK	GCST90503076	rs2059927	15	85277486	C/T	0.788	0.031	0.021	0.132	0.212	19.167
WDR73_NK	GCST007435	rs2059927	15	85277486	C/T	0.791	0.023	0.022	0.294	0.209	19.167
WDR73_CD8_NC	GCST90503076	rs4842977	15	85174600	T/G	0.827	0.042	0.022	0.061	0.173	18.567
WDR73_CD8_NC	GCST007435	rs4842977	15	85174600	T/G	0.833	0.004	0.021	0.847	0.167	18.567
WDR73_CD4_NC	GCST90503076	rs7181035	15	85162429	A/G	0.827	0.043	0.023	0.056	0.173	30.477
WDR73_CD4_NC	GCST007435	rs7181035	15	85162429	A/G	0.799	0.005	0.021	0.822	0.201	30.477
WDR7_NK	GCST90503076	rs1468742	18	54363747	G/A	0.81	0.016	0.022	0.462	0.19	19.917
WDR7_NK	GCST007435	rs1468742	18	54363747	G/A	0.794	-0.009	0.02	0.666	0.206	19.917
WDR63_CD8_ET	GCST007435	rs72720544	1	85497262	C/T	0.26	0.016	0.018	0.382	0.26	33.303
WDR63_CD8_ET	GCST90503076	rs72720544	1	85497262	C/T	0.273	0.002	0.019	0.931	0.273	33.303
WDR5B_CD4_NC	GCST007435	rs10934599	3	122195922	C/T	0.564	0.008	0.016	0.634	0.436	24.86
WDR5B_CD4_NC	GCST90503076	rs10934599	3	122195922	C/T	0.571	-0.014	0.017	0.428	0.429	24.86
WDR55_CD4_NC	GCST90503076	rs10223116	5	140192643	T/C	0.501	0.014	0.017	0.407	0.499	17.686
WDR55_CD4_NC	GCST007435	rs10223116	5	140192643	T/C	0.519	-0.011	0.016	0.494	0.481	17.686
WDR52_CD4_NC	GCST90503076	rs35935366	3	113145642	A/G	0.446	0.03	0.017	0.08	0.446	25.766
WDR52_CD4_NC	GCST007435	rs35935366	3	113145642	A/G	0.45	0.014	0.016	0.386	0.45	25.766
WDR46_Plasma	GCST90503076	rs2187668	6	32605884	T/C	0.125	0.063	0.026	0.014	0.125	19.911
WDR46_NK_R	GCST007435	rs1776889	6	34159166	T/G	0.516	-0.021	0.019	0.267	0.484	14.228
WDR46_NK_R	GCST90503076	rs1776889	6	34159166	T/G	0.515	-0.007	0.017	0.702	0.485	14.228
WDR46_Mono_NC	GCST007435	rs12529131	6	34047044	C/T	0.115	0.044	0.026	0.092	0.115	15.93
WDR46_Mono_NC	GCST90503076	rs12529131	6	34047044	C/T	0.104	0.013	0.028	0.645	0.104	15.93
WDR45B_CD4_NC	GCST90503076	rs4789816	17	80607830	A/C	0.312	0.022	0.018	0.237	0.312	29.243
WDR45B_CD4_NC	GCST007435	rs4789816	17	80607830	A/C	0.33	-0.012	0.018	0.491	0.33	29.243
WDR41_NK	GCST90503076	rs3149	5	76728436	C/A	0.207	-0.012	0.021	0.577	0.207	20.757
WDR41_CD8_ET	GCST007435	rs13436895	5	76884822	T/C	0.215	-0.037	0.02	0.069	0.215	27.574
WDR41_CD8_ET	GCST90503076	rs13436895	5	76884822	T/C	0.235	-0.018	0.02	0.371	0.235	27.574
WDR41_CD4_NC	GCST007435	rs3846672	5	76835304	A/G	0.418	0.023	0.017	0.174	0.418	26.758
WDR41_CD4_NC	GCST90503076	rs3846672	5	76835304	A/G	0.396	-0.03	0.017	0.08	0.396	26.758
WDR4_NK	GCST007435	rs60406170	21	44269860	C/A	0.097	0.003	0.027	0.9	0.097	16.108
WDR4_NK	GCST90503076	rs60406170	21	44269860	C/A	0.092	-0.008	0.029	0.783	0.092	16.108
WDR4_Mono_NC	GCST90503076	rs1076843	21	45169898	C/T	0.587	-0.01	0.018	0.572	0.413	18.998
WDR4_Mono_NC	GCST007435	rs1076843	21	45169898	C/T	0.597	-0.002	0.017	0.883	0.403	18.998
WDR37_NK	GCST90503076	rs34407608	10	1066710	T/C	0.059	0.015	0.037	0.681	0.059	37.313
WDR37_NK	GCST007435	rs34407608	10	1066710	T/C	0.1	-0.002	0.028	0.938	0.1	37.313
WDR37_CD4_NC	GCST007435	rs7074422	10	1638388	G/A	0.205	-0.038	0.02	0.056	0.205	21.863
WDR37_CD4_NC	GCST90503076	rs7074422	10	1638388	G/A	0.223	-0.021	0.02	0.313	0.223	21.863
WDR27_NK	GCST007435	rs3823466	6	170189926	A/G	0.115	0.037	0.025	0.15	0.115	25.733
WDR27_NK	GCST90503076	rs3823466	6	170189926	A/G	0.117	-0.007	0.026	0.782	0.117	25.733
WDR19_Mono_C	GCST007435	rs73238530	4	39118646	A/G	0.169	0.023	0.021	0.273	0.169	19.633
WDR19_Mono_C	GCST90503076	rs73238530	4	39118646	A/G	0.167	0.022	0.023	0.33	0.167	19.633
WDR18_CD8_ET	GCST007435	rs12609062	19	998855	T/C	0.49	-0.035	0.021	0.104	0.49	27.853
WDR18_CD8_ET	GCST90503076	rs12609062	19	998855	T/C	0.47	-0.013	0.018	0.462	0.47	27.853
WDR18_CD4_NC	GCST007435	rs2240150	19	991063	C/A	0.12	-0.063	0.041	0.128	0.12	52.708
WDR18_CD4_NC	GCST90503076	rs2240150	19	991063	C/A	0.118	-0.003	0.029	0.906	0.118	52.708
WDR18_CD4_ET	GCST007435	rs2240147	19	989730	A/C	0.106	-0.065	0.042	0.124	0.106	21.086
WDR18_CD4_ET	GCST90503076	rs2240147	19	989730	A/C	0.11	0	0.03	0.987	0.11	21.086
WDR18_B_IN	GCST007435	rs5015042	19	931702	G/A	0.224	-0.034	0.037	0.36	0.224	21.679
WDR18_B_IN	GCST90503076	rs5015042	19	931702	G/A	0.208	-0.009	0.022	0.672	0.208	21.679
WDR17_CD4_NC	GCST90503076	rs35772136	4	177569252	G/A	0.271	0.005	0.02	0.78	0.271	94.724
WDR17_CD4_NC	GCST007435	rs35772136	4	177569252	G/A	0.29	0.002	0.018	0.906	0.29	94.724
WDR11_CD4_NC	GCST007435	rs12783285	10	122382934	G/A	0.108	0.019	0.028	0.498	0.108	17.334
WDR11_CD4_NC	GCST90503076	rs12783285	10	122382934	G/A	0.104	0.014	0.029	0.622	0.104	17.334
WDR1_NK	GCST90503076	rs887725	4	10183895	T/C	0.507	-0.044	0.017	0.01	0.493	38.311
WDR1_NK	GCST007435	rs887725	4	10183895	T/C	0.495	-0.021	0.017	0.203	0.495	38.311
WDR1_CD4_NC	GCST90503076	rs55848383	4	10081117	A/C	0.208	0.027	0.021	0.193	0.208	20.602
WDR1_CD4_NC	GCST007435	rs55848383	4	10081117	A/C	0.22	0.027	0.019	0.167	0.22	20.602
WBSCR27_CD4_NC	GCST90503076	rs6974182	7	73242977	C/T	0.743	0.03	0.02	0.121	0.257	190.151
WBSCR27_CD4_NC	GCST007435	rs6974182	7	73242977	C/T	0.741	-0.018	0.018	0.33	0.259	190.151
WBSCR22_CD8_NC	GCST007435	rs75060825	7	73094268	A/G	0.036	-0.049	0.047	0.295	0.036	18.178
WBSCR22_CD8_NC	GCST90503076	rs75060825	7	73094268	A/G	0.042	-0.007	0.043	0.873	0.042	18.178
WBSCR22_CD8_ET	GCST007435	rs143598667	7	73091122	T/C	0.041	-0.042	0.043	0.332	0.041	35.267
WBSCR22_CD8_ET	GCST90503076	rs143598667	7	73091122	T/C	0.049	-0.02	0.04	0.626	0.049	35.267
WBSCR22_CD4_NC	GCST007435	rs75060825	7	73094268	A/G	0.036	-0.049	0.047	0.295	0.036	28.938
WBSCR22_CD4_NC	GCST90503076	rs75060825	7	73094268	A/G	0.042	-0.007	0.043	0.873	0.042	28.938
WBSCR16_CD8_ET	GCST007435	rs6955671	7	74489486	C/T	0.402	-0.031	0.041	0.447	0.402	21.064
WBSCR16_CD8_ET	GCST90503076	rs6955671	7	74489486	C/T	0.428	-0.003	0.018	0.86	0.428	21.064
WBSCR16_CD4_NC	GCST007435	rs6955671	7	74489486	C/T	0.402	-0.031	0.041	0.447	0.402	35.799
WBSCR16_CD4_NC	GCST90503076	rs6955671	7	74489486	C/T	0.428	-0.003	0.018	0.86	0.428	35.799
WBP2NL_CD8_ET	GCST007435	rs9607871	22	42436322	A/G	0.212	0.032	0.02	0.112	0.212	22.267
WBP2NL_CD8_ET	GCST90503076	rs9607871	22	42436322	A/G	0.195	0.004	0.021	0.859	0.195	22.267
WBP2NL_CD4_NC	GCST007435	rs58874647	22	42386269	T/C	0.29	0.024	0.018	0.189	0.29	18.413
WBP2NL_CD4_NC	GCST90503076	rs58874647	22	42386269	T/C	0.272	0.004	0.019	0.832	0.272	18.413
WBP2_CD4_NC	GCST90503076	rs2290771	17	73844748	G/A	0.273	-0.02	0.019	0.298	0.273	26.601
WBP2_CD4_NC	GCST007435	rs2290771	17	73844748	G/A	0.314	-0.017	0.019	0.385	0.314	26.601
WBP1L_CD8_NC	GCST90503076	rs284862	10	104572081	T/C	0.567	0.041	0.017	0.016	0.433	34.708
WBP1L_CD8_NC	GCST007435	rs284862	10	104572081	T/C	0.564	0.018	0.016	0.263	0.435	34.708
WBP1L_CD8_ET	GCST90503076	rs2265309	10	104487871	C/T	0.51	0.044	0.017	0.01	0.49	30.908
WBP1L_CD8_ET	GCST007435	rs2265309	10	104487871	C/T	0.509	0.024	0.016	0.133	0.491	30.908
WBP1L_CD4_NC	GCST90503076	rs284854	10	104574562	G/T	0.567	0.042	0.017	0.013	0.433	62.041
WBP1L_CD4_NC	GCST007435	rs284854	10	104574562	G/T	0.565	0.018	0.016	0.271	0.435	62.041
WASF2_CD4_NC	GCST007435	rs9438522	1	27809584	A/G	0.089	0.006	0.029	0.837	0.089	44.334
WASF2_CD4_NC	GCST90503076	rs9438522	1	27809584	A/G	0.097	-0.047	0.029	0.101	0.097	44.334
WASF1_DC	GCST90503076	rs117975843	6	111327888	T/G	0.115	0.023	0.027	0.381	0.115	43.445
WASF1_DC	GCST007435	rs117975843	6	111327888	T/G	0.118	0.01	0.025	0.686	0.118	43.445
WARS_NK	GCST90503076	rs34040257	14	100810099	T/C	0.232	0.014	0.02	0.487	0.232	51.486
WARS_NK	GCST007435	rs34040257	14	100810099	T/C	0.213	-0.025	0.02	0.213	0.213	51.486
WARS_CD8_ET	GCST007435	rs1570305	14	100808155	A/G	0.778	0.026	0.02	0.195	0.222	33.559
WARS_CD8_ET	GCST90503076	rs1570305	14	100808155	A/G	0.768	-0.013	0.02	0.501	0.232	33.559
WARS_CD4_NC	GCST007435	rs7144866	14	100815146	G/A	0.782	0.027	0.02	0.165	0.218	28.044
WARS_CD4_NC	GCST90503076	rs7144866	14	100815146	G/A	0.768	-0.013	0.02	0.514	0.232	28.044
WAC-AS1_NK	GCST90503076	rs11007126	10	28770438	A/G	0.282	0.036	0.019	0.06	0.282	10.614
WAC-AS1_NK	GCST007435	rs11007126	10	28770438	A/G	0.279	0.012	0.018	0.515	0.279	10.614
WAC-AS1_Mono_NC	GCST007435	rs2993985	10	28799240	T/C	0.774	-0.002	0.019	0.932	0.226	48.582
WAC-AS1_Mono_NC	GCST90503076	rs2993985	10	28799240	T/C	0.781	0	0.021	0.996	0.219	48.582
WAC-AS1_Mono_C	GCST90503076	rs2993987	10	28800170	T/C	0.787	0.002	0.021	0.93	0.213	38.498
WAC-AS1_Mono_C	GCST007435	rs2993987	10	28800170	T/C	0.778	0	0.02	0.978	0.222	38.498
WAC-AS1_CD8_S100B	GCST90503076	rs7098928	10	28789999	G/A	0.562	-0.019	0.017	0.26	0.438	20.955
WAC-AS1_CD8_S100B	GCST007435	rs7098928	10	28789999	G/A	0.563	-0.011	0.016	0.513	0.437	20.955
WAC-AS1_CD8_NC	GCST007435	rs11006822	10	28352622	C/T	0.078	0.05	0.03	0.099	0.078	12.968
WAC-AS1_CD8_NC	GCST90503076	rs11006822	10	28352622	C/T	0.091	-0.038	0.03	0.206	0.091	12.968
WAC-AS1_CD8_NC	GCST007435	rs2807740	10	28784483	T/C	0.773	-0.008	0.019	0.693	0.227	67.337
WAC-AS1_CD8_NC	GCST90503076	rs2807740	10	28784483	T/C	0.779	-0.002	0.02	0.921	0.221	67.337
WAC-AS1_CD8_ET	GCST90503076	rs2993986	10	28800023	T/C	0.786	0.002	0.021	0.918	0.214	130.113
WAC-AS1_CD8_ET	GCST007435	rs2993986	10	28800023	T/C	0.776	-0.005	0.019	0.801	0.224	130.113
WAC-AS1_CD4_NC	GCST90503076	rs7098928	10	28789999	G/A	0.562	-0.019	0.017	0.26	0.438	144.365
WAC-AS1_CD4_NC	GCST007435	rs7098928	10	28789999	G/A	0.563	-0.011	0.016	0.513	0.437	144.365
WAC-AS1_CD4_ET	GCST90503076	rs1034086	10	28934523	C/A	0.559	-0.018	0.017	0.302	0.441	40.754
WAC-AS1_CD4_ET	GCST007435	rs1034086	10	28934523	C/A	0.565	-0.009	0.016	0.576	0.435	40.754
WAC-AS1_B_Mem	GCST90503076	rs7098928	10	28789999	G/A	0.562	-0.019	0.017	0.26	0.438	33.428
WAC-AS1_B_Mem	GCST007435	rs7098928	10	28789999	G/A	0.563	-0.011	0.016	0.513	0.437	33.428
WAC-AS1_B_IN	GCST90503076	rs332192	10	28921939	C/T	0.602	-0.014	0.018	0.421	0.398	25.68
WAC-AS1_B_IN	GCST007435	rs332192	10	28921939	C/T	0.648	-0.002	0.018	0.912	0.352	25.68
VWDE_CD8_NC	GCST90503076	rs4721111	7	12544057	G/A	0.935	0.035	0.035	0.309	0.065	41.613
VWDE_CD8_NC	GCST007435	rs4721111	7	12544057	G/A	0.925	-0.019	0.03	0.541	0.075	41.613
VWDE_CD4_NC	GCST007435	rs847912	7	12457164	G/T	0.23	-0.014	0.019	0.444	0.23	132.64
VWDE_CD4_NC	GCST90503076	rs847912	7	12457164	G/T	0.222	-0.002	0.02	0.904	0.222	132.64
VTI1A_CD4_NC	GCST007435	rs10885349	10	114211210	A/C	0.527	0.041	0.019	0.035	0.473	18.244
VTI1A_CD4_NC	GCST90503076	rs10885349	10	114211210	A/C	0.53	0.008	0.018	0.679	0.47	18.244
VTI1A_B_IN	GCST90503076	rs3814572	10	114847723	G/A	0.156	0.002	0.024	0.948	0.156	26.613
VTI1A_B_IN	GCST007435	rs3814572	10	114847723	G/A	0.15	-0.032	0.027	0.239	0.15	26.613
VSTM1_Mono_NC	GCST007435	rs8111849	19	54566176	C/T	0.201	-0.018	0.028	0.532	0.201	178.409
VSTM1_Mono_NC	GCST90503076	rs8111849	19	54566176	C/T	0.199	-0.012	0.021	0.558	0.199	178.409
VSTM1_Mono_C	GCST007435	rs10500316	19	54553697	C/T	0.539	0.034	0.02	0.083	0.461	130.03
VSTM1_Mono_C	GCST90503076	rs10500316	19	54553697	C/T	0.535	0.007	0.017	0.687	0.465	130.03
VRK3_CD8_ET	GCST90503076	rs12978357	19	50478282	C/T	0.182	-0.011	0.022	0.607	0.182	20.632
VRK3_CD8_ET	GCST007435	rs12978357	19	50478282	C/T	0.189	-0.002	0.021	0.903	0.189	20.632
VRK3_CD4_NC	GCST007435	rs4802643	19	50477230	T/C	0.2	0.003	0.02	0.876	0.2	67.409
VRK3_CD4_NC	GCST90503076	rs4802643	19	50477230	T/C	0.2	-0.007	0.021	0.73	0.2	67.409
VRK3_B_IN	GCST007435	rs4802648	19	50529054	T/C	0.215	0.002	0.019	0.92	0.215	29.278
VRK3_B_IN	GCST90503076	rs4802648	19	50529054	T/C	0.214	-0.012	0.021	0.561	0.214	29.278
VPS9D1_CD4_NC	GCST90503076	rs56048434	16	89790297	T/C	0.206	-0.015	0.021	0.467	0.206	23.77
VPS9D1_CD4_NC	GCST007435	rs56048434	16	89790297	T/C	0.191	-0.013	0.022	0.549	0.191	23.77
VPS72_B_IN	GCST90503076	rs4579760	1	152141674	G/A	0.591	0.022	0.017	0.198	0.409	19.871
VPS72_B_IN	GCST007435	rs4579760	1	152141674	G/A	0.561	0.02	0.016	0.217	0.439	19.871
VPS53_NK	GCST007435	rs4968124	17	436900	C/T	0.447	0.018	0.016	0.264	0.447	18.305
VPS53_NK	GCST90503076	rs4968124	17	436900	C/T	0.426	0.006	0.017	0.726	0.426	18.305
VPS53_Mono_NC	GCST007435	rs4968070	17	446162	G/A	0.48	0.026	0.017	0.111	0.48	94.09
VPS53_Mono_NC	GCST90503076	rs4968070	17	446162	G/A	0.456	0.008	0.017	0.651	0.456	94.09
VPS53_Mono_C	GCST007435	rs11558129	17	617869	A/G	0.247	0.048	0.019	0.012	0.247	21.218
VPS53_Mono_C	GCST90503076	rs11558129	17	617869	A/G	0.224	-0.008	0.02	0.711	0.224	21.218
VPS53_CD8_ET	GCST007435	rs1960893	17	1013293	G/A	0.685	0.011	0.019	0.571	0.315	18.859
VPS53_CD8_ET	GCST90503076	rs1960893	17	1013293	G/A	0.705	0	0.019	0.979	0.295	18.859
VPS53_CD8_ET	GCST90503076	rs9906432	17	528868	C/T	0.203	-0.031	0.021	0.144	0.203	16.207
VPS53_CD8_ET	GCST007435	rs9906432	17	528868	C/T	0.209	-0.01	0.021	0.622	0.209	16.207
VPS53_CD4_NC	GCST007435	rs2657613	17	623902	C/T	0.488	0.027	0.016	0.091	0.488	24.96
VPS53_CD4_NC	GCST007435	rs4968139	17	449447	G/A	0.432	0.023	0.016	0.157	0.432	46.735
VPS53_CD4_NC	GCST90503076	rs2657613	17	623902	C/T	0.489	0.011	0.017	0.532	0.489	24.96
VPS53_CD4_NC	GCST90503076	rs4968139	17	449447	G/A	0.422	0.005	0.017	0.764	0.422	46.735
VPS53_B_IN	GCST007435	rs2657617	17	485626	T/C	0.434	0.022	0.016	0.173	0.434	25.289
VPS53_B_IN	GCST90503076	rs2657617	17	485626	T/C	0.419	0.008	0.018	0.665	0.419	25.289
VPS52_NK_R	GCST90503076	rs9268208	6	32280591	C/T	0.111	0.066	0.027	0.015	0.111	117.172
VPS52_Mono_NC	GCST90503076	rs7763262	6	32424882	C/T	0.621	-0.021	0.017	0.227	0.379	48.719
VPS52_Mono_C	GCST90503076	rs9272441	6	32605380	G/T	0.5	0.008	0.018	0.67	0.5	16.533
VPS52_Mono_C	GCST007435	rs9272441	6	32605380	G/T	0.57	0.004	0.023	0.865	0.43	16.533
VPS52_B_Mem	GCST90503076	rs3130035	6	33430950	G/A	0.908	-0.036	0.029	0.225	0.092	15.025
VPS41_CD4_NC	GCST90503076	rs3735091	7	38415365	G/A	0.504	-0.004	0.017	0.829	0.496	14.029
VPS41_CD4_NC	GCST007435	rs1468348	7	38767914	C/T	0.189	-0.003	0.021	0.89	0.189	17.695
VPS41_CD4_NC	GCST90503076	rs1468348	7	38767914	C/T	0.194	-0.002	0.022	0.908	0.194	17.695
VPS41_CD4_NC	GCST007435	rs3735091	7	38415365	G/A	0.482	0	0.017	0.979	0.482	14.029
VPS36_CD4_NC	GCST90503076	rs61957425	13	52510346	A/G	0.06	-0.04	0.036	0.267	0.06	19.226
VPS36_CD4_NC	GCST007435	rs61957425	13	52510346	A/G	0.054	-0.01	0.036	0.79	0.054	19.226
VPS28_NK	GCST90503076	rs117891721	8	145642886	T/C	0.07	-0.035	0.034	0.308	0.07	136.188
VPS28_NK	GCST007435	rs117891721	8	145642886	T/C	0.056	-0.015	0.053	0.782	0.056	136.188
VPS28_Mono_C	GCST90503076	rs117891721	8	145642886	T/C	0.07	-0.035	0.034	0.308	0.07	88.51
VPS28_Mono_C	GCST007435	rs117891721	8	145642886	T/C	0.056	-0.015	0.053	0.782	0.056	88.51
VPS28_DC	GCST90503076	rs117891721	8	145642886	T/C	0.07	-0.035	0.034	0.308	0.07	34.06
VPS28_DC	GCST007435	rs117891721	8	145642886	T/C	0.056	-0.015	0.053	0.782	0.056	34.06
VPS28_CD8_NC	GCST90503076	rs117891721	8	145642886	T/C	0.07	-0.035	0.034	0.308	0.07	71.174
VPS28_CD8_NC	GCST007435	rs117891721	8	145642886	T/C	0.056	-0.015	0.053	0.782	0.056	71.174
VPS28_CD8_ET	GCST90503076	rs117891721	8	145642886	T/C	0.07	-0.035	0.034	0.308	0.07	120.979
VPS28_CD8_ET	GCST007435	rs117891721	8	145642886	T/C	0.056	-0.015	0.053	0.782	0.056	120.979
VPS28_CD4_NC	GCST90503076	rs117891721	8	145642886	T/C	0.07	-0.035	0.034	0.308	0.07	173.507
VPS28_CD4_NC	GCST007435	rs117891721	8	145642886	T/C	0.056	-0.015	0.053	0.782	0.056	173.507
VPS28_CD4_ET	GCST90503076	rs117891721	8	145642886	T/C	0.07	-0.035	0.034	0.308	0.07	43.335
VPS28_CD4_ET	GCST007435	rs117891721	8	145642886	T/C	0.056	-0.015	0.053	0.782	0.056	43.335
VPS28_B_Mem	GCST90503076	rs2928381	8	145639106	T/C	0.088	-0.033	0.03	0.282	0.088	28.054
VPS28_B_Mem	GCST007435	rs2928381	8	145639106	T/C	0.073	-0.018	0.042	0.677	0.073	28.054
VPS28_B_IN	GCST90503076	rs117891721	8	145642886	T/C	0.07	-0.035	0.034	0.308	0.07	41.622
VPS28_B_IN	GCST007435	rs117891721	8	145642886	T/C	0.056	-0.015	0.053	0.782	0.056	41.622
VPS18_NK	GCST007435	rs2412551	15	41054551	G/A	0.744	0.038	0.021	0.07	0.256	21.159
VPS18_NK	GCST90503076	rs2412551	15	41054551	G/A	0.803	-0.004	0.022	0.843	0.197	21.159
VPS13C_CD4_NC	GCST90503076	rs12916800	15	62346685	G/A	0.576	-0.012	0.017	0.489	0.424	30.39
VPS13C_CD4_NC	GCST007435	rs12916800	15	62346685	G/A	0.546	-0.002	0.016	0.881	0.454	30.39
VPS13C_B_Mem	GCST90503076	rs11071647	15	62290487	T/C	0.579	-0.014	0.017	0.421	0.421	21.701
VPS13C_B_Mem	GCST007435	rs11071647	15	62290487	T/C	0.546	-0.007	0.016	0.656	0.454	21.701
VPS13A_CD4_NC	GCST90503076	rs1929531	9	79543093	G/A	0.658	-0.008	0.018	0.666	0.342	17.564
VPS13A_CD4_NC	GCST007435	rs1929531	9	79543093	G/A	0.651	-0.002	0.017	0.913	0.349	17.564
VPREB3_B_Mem	GCST007435	rs4822436	22	24093998	G/A	0.113	0.006	0.027	0.821	0.113	28.442
VPREB3_B_Mem	GCST90503076	rs4822436	22	24093998	G/A	0.116	-0.056	0.027	0.037	0.116	28.442
VPREB3_B_IN	GCST007435	rs4822436	22	24093998	G/A	0.113	0.006	0.027	0.821	0.113	45.159
VPREB3_B_IN	GCST90503076	rs4822436	22	24093998	G/A	0.116	-0.056	0.027	0.037	0.116	45.159
VOPP1_NK	GCST90503076	rs12718970	7	55572141	T/G	0.39	-0.006	0.018	0.742	0.39	30.931
VOPP1_NK	GCST007435	rs12718970	7	55572141	T/G	0.375	-0.005	0.017	0.756	0.375	30.931
VOPP1_CD8_ET	GCST007435	rs10230195	7	55636629	G/A	0.406	-0.023	0.018	0.215	0.406	35.837
VOPP1_CD8_ET	GCST90503076	rs10230195	7	55636629	G/A	0.421	-0.005	0.018	0.786	0.421	35.837
VOPP1_CD4_NC	GCST90503076	rs6976519	7	55519649	G/A	0.537	0.026	0.017	0.131	0.463	45.93
VOPP1_CD4_NC	GCST007435	rs6976519	7	55519649	G/A	0.562	0.02	0.016	0.218	0.438	45.93
VOPP1_CD4_NC	GCST90503076	rs815978	7	55477025	G/A	0.706	-0.026	0.019	0.173	0.294	16.921
VOPP1_CD4_NC	GCST007435	rs815978	7	55477025	G/A	0.66	-0.01	0.017	0.549	0.34	16.921
VNN2_NK	GCST007435	rs62425109	6	133120782	C/A	0.049	0.027	0.04	0.496	0.049	14.668
VNN2_NK	GCST90503076	rs62425109	6	133120782	C/A	0.054	0.013	0.038	0.734	0.054	14.668
VNN2_Mono_C	GCST007435	rs6936594	6	133075288	C/T	0.925	0.057	0.038	0.135	0.075	23.177
VNN2_Mono_C	GCST90503076	rs211630	6	133688284	C/A	0.944	0.009	0.037	0.81	0.056	16.92
VNN2_Mono_C	GCST007435	rs211630	6	133688284	C/A	0.936	-0.008	0.035	0.81	0.064	16.92
VNN2_Mono_C	GCST90503076	rs6936594	6	133075288	C/T	0.912	-0.005	0.033	0.868	0.088	23.177
VNN2_CD8_ET	GCST007435	rs1883613	6	133077063	C/T	0.347	0.02	0.018	0.276	0.347	23.33
VNN2_CD8_ET	GCST90503076	rs1883613	6	133077063	C/T	0.317	-0.018	0.018	0.327	0.317	23.33
VNN1_Mono_NC	GCST007435	rs2050153	6	133035775	T/C	0.34	0.006	0.018	0.742	0.34	56.15
VNN1_Mono_NC	GCST90503076	rs2050153	6	133035775	T/C	0.328	-0.022	0.018	0.232	0.328	56.15
VNN1_Mono_C	GCST007435	rs4897612	6	133035325	C/A	0.341	0.005	0.017	0.754	0.341	57.831
VNN1_Mono_C	GCST90503076	rs4897612	6	133035325	C/A	0.329	-0.025	0.018	0.172	0.329	57.831
VMAC_NK	GCST90503076	rs117826338	19	5904353	T/C	0.123	0.018	0.026	0.491	0.123	27.628
VMAC_NK	GCST007435	rs117826338	19	5904353	T/C	0.143	-0.007	0.027	0.797	0.143	27.628
VMAC_CD4_NC	GCST90503076	rs146033453	19	5908163	C/T	0.124	0.019	0.026	0.469	0.124	48.724
VMAC_CD4_NC	GCST007435	rs146033453	19	5908163	C/T	0.145	-0.005	0.027	0.85	0.145	48.724
VIT_NK	GCST007435	rs1558701	2	37027819	T/C	0.71	0.004	0.02	0.84	0.29	51.329
VIT_NK	GCST90503076	rs1558701	2	37027819	T/C	0.673	-0.004	0.018	0.823	0.327	51.329
VIT_CD8_ET	GCST007435	rs12618630	2	37025076	G/A	0.706	0.01	0.018	0.55	0.294	43.975
VIT_CD8_ET	GCST90503076	rs12618630	2	37025076	G/A	0.662	-0.004	0.018	0.845	0.338	43.975
VIPR2_NK	GCST90503076	rs4143341	7	159054952	G/A	0.592	0.021	0.017	0.221	0.408	48.054
VIPR2_NK	GCST007435	rs4143341	7	159054952	G/A	0.591	-0.021	0.018	0.239	0.409	48.054
VIPR2_CD8_ET	GCST007435	rs396179	7	158951983	T/C	0.862	0.001	0.034	0.98	0.138	20.129
VIPR2_CD8_ET	GCST90503076	rs396179	7	158951983	T/C	0.868	-0.032	0.025	0.209	0.132	20.129
VIM_NK	GCST90503076	rs7895884	10	17046804	T/G	0.42	0.003	0.017	0.87	0.42	23.53
VIM_NK	GCST007435	rs7895884	10	17046804	T/G	0.394	-0.026	0.016	0.103	0.394	23.53
VIM_Mono_C	GCST007435	rs1687702	10	17010798	C/T	0.399	0.031	0.016	0.063	0.399	23.076
VIM_Mono_C	GCST90503076	rs1687702	10	17010798	C/T	0.39	-0.023	0.017	0.176	0.39	23.076
VIM_CD4_NC	GCST90503076	rs57465155	10	17276066	T/C	0.317	0.025	0.018	0.177	0.317	32.074
VIM_CD4_NC	GCST007435	rs57465155	10	17276066	T/C	0.308	0.012	0.017	0.469	0.308	32.074
VIM_B_Mem	GCST90503076	rs3758412	10	17270912	G/A	0.32	0.02	0.018	0.265	0.32	26.617
VIM_B_Mem	GCST007435	rs3758412	10	17270912	G/A	0.31	0.012	0.017	0.468	0.31	26.617
VIM-AS1_CD8_ET	GCST90503076	rs10795468	10	17297586	T/C	0.315	0.021	0.019	0.251	0.315	20.118
VIM-AS1_CD8_ET	GCST007435	rs10795468	10	17297586	T/C	0.306	0.013	0.017	0.458	0.306	20.118
VGLL4_CD4_NC	GCST007435	rs11128570	3	11763001	C/T	0.598	-0.011	0.019	0.561	0.402	17.282
VGLL4_CD4_NC	GCST90503076	rs11128570	3	11763001	C/T	0.619	-0.004	0.018	0.841	0.381	17.282
VEGFA_Mono_C	GCST007435	rs6922332	6	44603385	T/C	0.069	-0.038	0.032	0.231	0.069	16.118
VEGFA_Mono_C	GCST90503076	rs6922332	6	44603385	T/C	0.073	-0.029	0.033	0.38	0.073	16.118
VDAC2_CD8_NC	GCST90503076	rs879155	10	76960310	G/A	0.453	0.011	0.017	0.522	0.453	22.842
VDAC2_CD8_NC	GCST007435	rs879155	10	76960310	G/A	0.473	0.009	0.017	0.613	0.473	22.842
VDAC2_CD4_NC	GCST007435	rs1259498	10	76986741	C/T	0.453	-0.014	0.017	0.41	0.453	81.32
VDAC2_CD4_NC	GCST90503076	rs1259498	10	76986741	C/T	0.435	-0.008	0.017	0.651	0.435	81.32
VDAC2_CD4_ET	GCST90503076	rs4746264	10	76873952	C/T	0.398	0.002	0.017	0.925	0.398	27.937
VDAC2_CD4_ET	GCST007435	rs4746264	10	76873952	C/T	0.425	-0.005	0.016	0.761	0.425	27.937
VCPKMT_CD8_ET	GCST90503076	rs10141751	14	50486225	T/G	0.072	0.025	0.033	0.445	0.072	19.938
VCPKMT_CD8_ET	GCST007435	rs10141751	14	50486225	T/G	0.068	0.005	0.033	0.879	0.068	19.938
VCP_NK	GCST007435	rs13285401	9	35152858	C/T	0.622	0.027	0.016	0.104	0.378	21.343
VCP_NK	GCST90503076	rs13285401	9	35152858	C/T	0.62	-0.013	0.018	0.455	0.38	21.343
VCL_NK	GCST007435	rs1874151	10	75867614	T/C	0.615	-0.045	0.016	0.007	0.385	86.466
VCL_NK	GCST90503076	rs1874151	10	75867614	T/C	0.584	-0.025	0.017	0.141	0.416	86.466
VCL_Mono_C	GCST007435	rs191638331	10	75928310	A/G	0.128	0.058	0.024	0.015	0.128	24.986
VCL_Mono_C	GCST90503076	rs191638331	10	75928310	A/G	0.097	0.014	0.03	0.631	0.097	24.986
VCL_CD8_NC	GCST007435	rs12414280	10	75934400	T/C	0.563	-0.041	0.017	0.014	0.437	67.994
VCL_CD8_NC	GCST90503076	rs12414280	10	75934400	T/C	0.565	-0.034	0.017	0.045	0.435	67.994
VCL_CD8_ET	GCST007435	rs12355188	10	75993245	A/C	0.621	-0.041	0.016	0.012	0.379	80.485
VCL_CD8_ET	GCST90503076	rs12355188	10	75993245	A/C	0.589	-0.029	0.017	0.097	0.411	80.485
VCL_CD4_ET	GCST007435	rs1874151	10	75867614	T/C	0.615	-0.045	0.016	0.007	0.385	20.816
VCL_CD4_ET	GCST90503076	rs1874151	10	75867614	T/C	0.584	-0.025	0.017	0.141	0.416	20.816
VCL_B_Mem	GCST007435	rs34868542	10	75986157	T/C	0.592	-0.039	0.016	0.016	0.408	24.422
VCL_B_Mem	GCST90503076	rs34868542	10	75986157	T/C	0.557	-0.033	0.017	0.056	0.443	24.422
VCL_B_IN	GCST007435	rs4746177	10	75913033	A/G	0.127	0.062	0.024	0.01	0.127	45.068
VCL_B_IN	GCST90503076	rs4746177	10	75913033	A/G	0.112	0.016	0.027	0.552	0.112	45.068
VCAN_Mono_C	GCST90503076	rs2548541	5	82833145	A/G	0.608	0.031	0.017	0.079	0.392	22.404
VCAN_Mono_C	GCST007435	rs2548541	5	82833145	A/G	0.612	0.009	0.016	0.57	0.388	22.404
VAV3_NK	GCST007435	rs2125749	1	108484400	A/C	0.305	0.009	0.018	0.613	0.305	44.322
VAV3_NK	GCST90503076	rs2125749	1	108484400	A/C	0.332	-0.013	0.018	0.486	0.332	44.322
VAV3_CD8_ET	GCST90503076	rs345254	1	108517011	A/G	0.673	0.024	0.018	0.186	0.327	25.026
VAV3_CD8_ET	GCST007435	rs345254	1	108517011	A/G	0.708	0.007	0.018	0.685	0.292	25.026
VAV3_B_Mem	GCST90503076	rs10494087	1	108616600	G/A	0.639	-0.01	0.018	0.555	0.361	19.907
VAV3_B_Mem	GCST007435	rs10494087	1	108616600	G/A	0.618	-0.004	0.017	0.839	0.382	19.907
VAV3_B_IN	GCST007435	rs2125749	1	108484400	A/C	0.305	0.009	0.018	0.613	0.305	39.911
VAV3_B_IN	GCST90503076	rs2125749	1	108484400	A/C	0.332	-0.013	0.018	0.486	0.332	39.911
VAV3-AS1_B_IN	GCST007435	rs12076127	1	108539269	T/C	0.357	0.032	0.017	0.053	0.357	51.993
VAV3-AS1_B_IN	GCST90503076	rs12076127	1	108539269	T/C	0.309	-0.005	0.019	0.781	0.309	51.993
VAT1_CD8_ET	GCST007435	rs231457	17	41996733	T/G	0.343	-0.036	0.017	0.036	0.343	17.175
VAT1_CD8_ET	GCST90503076	rs231457	17	41996733	T/G	0.354	-0.009	0.018	0.637	0.354	17.175
VASP_CD8_ET	GCST007435	rs2352985	19	46018826	G/A	0.584	0.005	0.017	0.769	0.416	26.818
VASP_CD8_ET	GCST90503076	rs2352985	19	46018826	G/A	0.574	-0.018	0.017	0.312	0.426	26.818
VASP_CD4_NC	GCST007435	rs7250430	19	45983299	G/T	0.074	0.006	0.035	0.867	0.074	19.888
VASP_CD4_NC	GCST90503076	rs7250430	19	45983299	G/T	0.084	-0.006	0.031	0.855	0.084	19.888
VASH1_Mono_NC	GCST007435	rs10483877	14	77182302	T/C	0.76	0.031	0.021	0.135	0.24	41.214
VASH1_Mono_NC	GCST90503076	rs10483877	14	77182302	T/C	0.756	-0.02	0.02	0.323	0.244	41.214
VASH1_Mono_C	GCST007435	rs1861425	14	77191198	T/C	0.755	0.026	0.018	0.155	0.245	56.164
VASH1_Mono_C	GCST90503076	rs1861425	14	77191198	T/C	0.757	-0.019	0.02	0.344	0.243	56.164
VASH1_CD8_NC	GCST007435	rs3783996	14	77234764	T/C	0.186	0.022	0.024	0.36	0.186	19.218
VASH1_CD8_NC	GCST90503076	rs3783996	14	77234764	T/C	0.196	-0.029	0.022	0.184	0.196	19.218
VASH1_CD4_NC	GCST007435	rs3783996	14	77234764	T/C	0.186	0.022	0.024	0.36	0.186	26.87
VASH1_CD4_NC	GCST007435	rs12589147	14	77194546	A/G	0.076	0.003	0.031	0.929	0.076	14.277
VASH1_CD4_NC	GCST90503076	rs3783996	14	77234764	T/C	0.196	-0.029	0.022	0.184	0.196	26.87
VASH1_CD4_NC	GCST90503076	rs12589147	14	77194546	A/G	0.071	-0.016	0.033	0.638	0.071	14.277
VARS2_Plasma	GCST90503076	rs558702	6	31870326	A/G	0.114	0.048	0.027	0.072	0.114	143.396
VARS2_Mono_NC	GCST90503076	rs35391481	6	31190736	A/C	0.155	-0.043	0.023	0.065	0.155	112.933
VARS2_Mono_C	GCST90503076	rs732229	6	30544941	A/G	0.657	0.002	0.018	0.912	0.343	91.594
VARS2_DC	GCST90503076	rs2524277	6	31407579	A/G	0.029	0.086	0.051	0.089	0.029	57.349
VARS2_DC	GCST90503076	rs3823374	6	29944148	A/C	0.384	-0.003	0.017	0.842	0.384	164.544
VARS2_CD8_S100B	GCST90503076	rs916570	6	30066031	G/A	0.219	0.042	0.02	0.038	0.219	64.19
VARS2_CD8_ET	GCST90503076	rs2532934	6	30894759	A/G	0.555	-0.014	0.017	0.41	0.445	16.219
VARS2_CD4_NC	GCST007435	rs140091914	6	31754008	A/G	0.13	0.015	0.024	0.516	0.13	23.468
VARS2_CD4_NC	GCST90503076	rs140091914	6	31754008	A/G	0.15	-0.042	0.024	0.077	0.15	23.468
VARS2_CD4_NC	GCST90503076	rs2249464	6	30888161	C/T	0.558	-0.016	0.017	0.363	0.442	23.221
VARS2_B_IN	GCST90503076	rs2844606	6	31248432	G/A	0.46	0.007	0.017	0.685	0.46	14.959
VARS_NK_R	GCST90503076	rs2523850	6	31024748	T/C	0.127	-0.025	0.026	0.337	0.127	16.257
VARS_Mono_C	GCST007435	rs56044559	6	31321110	T/C	0.059	-0.023	0.059	0.697	0.059	17.581
VARS_Mono_C	GCST90503076	rs56044559	6	31321110	T/C	0.092	-0.01	0.032	0.745	0.092	17.581
VARS_CD4_SOX4	GCST90503076	rs2394976	6	31311912	T/G	0.138	0.037	0.025	0.136	0.138	18.352
VAPA_CD4_NC	GCST90503076	rs669029	18	10579314	A/G	0.732	0.013	0.02	0.523	0.268	19.271
VAPA_CD4_NC	GCST007435	rs669029	18	10579314	A/G	0.733	0	0.019	0.984	0.267	19.271
VAMP8_B_Mem	GCST007435	rs13411109	2	85741372	G/A	0.412	0.009	0.017	0.579	0.412	24.029
VAMP8_B_Mem	GCST90503076	rs13411109	2	85741372	G/A	0.43	-0.017	0.017	0.328	0.43	24.029
VAMP5_NK	GCST007435	rs28479378	2	85750407	T/C	0.124	0.034	0.025	0.177	0.124	153.928
VAMP5_NK	GCST90503076	rs28479378	2	85750407	T/C	0.124	0.002	0.026	0.932	0.124	153.928
VAMP5_CD8_S100B	GCST007435	rs2121397	2	85798858	A/G	0.118	0.04	0.025	0.103	0.118	34.71
VAMP5_CD8_S100B	GCST90503076	rs2121397	2	85798858	A/G	0.117	0.004	0.026	0.888	0.117	34.71
VAMP5_CD8_NC	GCST007435	rs28479378	2	85750407	T/C	0.124	0.034	0.025	0.177	0.124	122.802
VAMP5_CD8_NC	GCST90503076	rs28479378	2	85750407	T/C	0.124	0.002	0.026	0.932	0.124	122.802
VAMP5_CD8_ET	GCST007435	rs17508727	2	85799776	A/G	0.118	0.037	0.024	0.135	0.118	235.705
VAMP5_CD8_ET	GCST90503076	rs17508727	2	85799776	A/G	0.117	0.004	0.026	0.892	0.117	235.705
VAMP5_CD4_NC	GCST007435	rs13421434	2	85807610	A/C	0.118	0.036	0.025	0.138	0.118	200.244
VAMP5_CD4_NC	GCST90503076	rs13421434	2	85807610	A/C	0.117	0.001	0.026	0.955	0.117	200.244
VAMP5_CD4_ET	GCST007435	rs28800839	2	85757616	T/C	0.119	0.037	0.025	0.134	0.119	52.726
VAMP5_CD4_ET	GCST90503076	rs28800839	2	85757616	T/C	0.121	-0.001	0.026	0.959	0.121	52.726
VAMP5_B_Mem	GCST007435	rs62165906	2	85801108	T/C	0.083	0.033	0.03	0.274	0.083	40.203
VAMP5_B_Mem	GCST90503076	rs62165906	2	85801108	T/C	0.087	-0.014	0.031	0.647	0.087	40.203
VAMP5_B_IN	GCST007435	rs13421434	2	85807610	A/C	0.118	0.036	0.025	0.138	0.118	29.545
VAMP5_B_IN	GCST90503076	rs13421434	2	85807610	A/C	0.117	0.001	0.026	0.955	0.117	29.545
VAMP4_NK	GCST007435	rs7543682	1	171656678	A/G	0.156	0.008	0.024	0.739	0.156	35.773
VAMP4_NK	GCST90503076	rs7543682	1	171656678	A/G	0.178	-0.002	0.022	0.937	0.178	35.773
VAMP4_CD8_ET	GCST007435	rs12119232	1	171711152	C/A	0.193	0.007	0.02	0.745	0.193	63.374
VAMP4_CD8_ET	GCST90503076	rs12119232	1	171711152	C/A	0.184	-0.002	0.022	0.921	0.184	63.374
VAMP4_CD4_NC	GCST007435	rs6679354	1	171668002	C/T	0.192	0.005	0.02	0.788	0.192	158.602
VAMP4_CD4_NC	GCST90503076	rs6679354	1	171668002	C/T	0.184	0.004	0.022	0.843	0.184	158.602
VAMP4_CD4_ET	GCST90503076	rs7528057	1	171661851	G/A	0.177	-0.002	0.022	0.915	0.177	29.638
VAMP4_CD4_ET	GCST007435	rs7528057	1	171661851	G/A	0.188	0	0.021	0.996	0.188	29.638
VAMP4_B_IN	GCST007435	rs6679354	1	171668002	C/T	0.192	0.005	0.02	0.788	0.192	26.964
VAMP4_B_IN	GCST90503076	rs6679354	1	171668002	C/T	0.184	0.004	0.022	0.843	0.184	26.964
VAMP2_NK	GCST90503076	rs1476161	17	8090908	G/A	0.639	-0.022	0.018	0.206	0.361	38.975
VAMP2_NK	GCST007435	rs1476161	17	8090908	G/A	0.599	-0.004	0.017	0.789	0.401	38.975
VAMP2_CD8_S100B	GCST90503076	rs12944041	17	8073097	A/G	0.576	-0.015	0.017	0.368	0.424	32.832
VAMP2_CD8_S100B	GCST007435	rs12944041	17	8073097	A/G	0.54	-0.002	0.016	0.907	0.46	32.832
VAMP2_CD8_ET	GCST007435	rs4792267	17	8061337	A/G	0.674	-0.015	0.017	0.379	0.326	67.752
VAMP2_CD8_ET	GCST90503076	rs4792267	17	8061337	A/G	0.712	-0.008	0.019	0.671	0.288	67.752
VAMP2_CD4_NC	GCST007435	rs4792267	17	8061337	A/G	0.674	-0.015	0.017	0.379	0.326	141.244
VAMP2_CD4_NC	GCST90503076	rs4792267	17	8061337	A/G	0.712	-0.008	0.019	0.671	0.288	141.244
VAMP2_CD4_ET	GCST007435	rs11650713	17	8076916	T/C	0.668	-0.014	0.017	0.415	0.332	64.232
VAMP2_CD4_ET	GCST90503076	rs11650713	17	8076916	T/C	0.705	-0.007	0.019	0.709	0.295	64.232
VAMP2_B_Mem	GCST007435	rs4792267	17	8061337	A/G	0.674	-0.015	0.017	0.379	0.326	37.966
VAMP2_B_Mem	GCST90503076	rs4792267	17	8061337	A/G	0.712	-0.008	0.019	0.671	0.288	37.966
VAMP2_B_IN	GCST007435	rs4792267	17	8061337	A/G	0.674	-0.015	0.017	0.379	0.326	45.619
VAMP2_B_IN	GCST90503076	rs4792267	17	8061337	A/G	0.712	-0.008	0.019	0.671	0.288	45.619
UXS1_CD8_NC	GCST007435	rs1111511	2	106584044	A/G	0.943	0.012	0.035	0.727	0.057	19.668
UXS1_CD8_NC	GCST90503076	rs1111511	2	106584044	A/G	0.949	0.002	0.039	0.967	0.051	19.668
UVSSA_NK	GCST90503076	rs10024529	4	1363886	A/G	0.116	-0.043	0.027	0.11	0.116	30.042
UVSSA_NK	GCST007435	rs10024529	4	1363886	A/G	0.112	-0.033	0.028	0.24	0.112	30.042
UVSSA_CD4_NC	GCST007435	rs900024	4	1203548	T/C	0.9	0.027	0.03	0.364	0.1	18.769
UVSSA_CD4_NC	GCST90503076	rs900024	4	1203548	T/C	0.913	0.014	0.031	0.644	0.087	18.769
UTS2_NK	GCST007435	rs77541611	1	7917361	T/C	0.067	0.03	0.034	0.372	0.067	16.207
UTS2_NK	GCST90503076	rs665244	1	7970248	A/C	0.068	0.003	0.035	0.923	0.068	29.701
UTS2_NK	GCST90503076	rs77541611	1	7917361	T/C	0.056	-0.026	0.037	0.481	0.056	16.207
UTS2_NK	GCST007435	rs665244	1	7970248	A/C	0.075	-0.011	0.033	0.731	0.075	29.701
UTS2_CD8_NC	GCST90503076	rs9434555	1	7981453	T/C	0.663	-0.008	0.018	0.651	0.337	42.138
UTS2_CD8_NC	GCST007435	rs9434555	1	7981453	T/C	0.623	0	0.017	0.99	0.377	42.138
UTS2_CD8_ET	GCST90503076	rs228669	1	7870048	C/T	0.934	0.068	0.034	0.045	0.066	22.196
UTS2_CD8_ET	GCST007435	rs228669	1	7870048	C/T	0.927	-0.023	0.032	0.47	0.073	22.196
UTS2_CD4_NC	GCST007435	rs161804	1	7975638	G/A	0.656	0.004	0.017	0.813	0.344	155.629
UTS2_CD4_NC	GCST90503076	rs161804	1	7975638	G/A	0.687	0	0.019	0.987	0.313	155.629
UTS2_CD4_ET	GCST90503076	rs6689067	1	8164368	C/T	0.434	0.009	0.018	0.599	0.434	63.769
UTS2_CD4_ET	GCST007435	rs6689067	1	8164368	C/T	0.461	-0.025	0.016	0.122	0.461	63.769
UTRN_CD8_NC	GCST007435	rs2092338	6	144419882	A/G	0.137	0.047	0.024	0.046	0.137	17.773
UTRN_CD8_NC	GCST90503076	rs2092338	6	144419882	A/G	0.14	0	0.025	0.987	0.14	17.773
UTRN_B_IN	GCST007435	rs3736746	6	144259554	G/A	0.47	0.02	0.016	0.201	0.47	16.74
UTRN_B_IN	GCST90503076	rs3736746	6	144259554	G/A	0.447	-0.004	0.017	0.836	0.447	16.74
UTP20_NK_R	GCST007435	rs10778052	12	100781022	C/T	0.169	-0.014	0.025	0.586	0.169	27.992
UTP20_NK_R	GCST90503076	rs10778052	12	100781022	C/T	0.191	-0.002	0.023	0.928	0.191	27.992
UTP20_Mono_C	GCST007435	rs12310954	12	101111183	A/G	0.208	0.014	0.021	0.512	0.208	112.945
UTP20_Mono_C	GCST90503076	rs12310954	12	101111183	A/G	0.216	0.007	0.021	0.719	0.216	112.945
UTP15_CD8_NC	GCST007435	rs819559	5	72820392	A/G	0.395	-0.004	0.016	0.796	0.395	20.614
UTP15_CD8_NC	GCST90503076	rs819559	5	72820392	A/G	0.403	-0.003	0.019	0.89	0.403	20.614
UST_CD8_ET	GCST007435	rs79559147	6	149237845	C/A	0.168	0.024	0.022	0.283	0.168	19.65
UST_CD8_ET	GCST90503076	rs79559147	6	149237845	C/A	0.15	-0.007	0.025	0.776	0.15	19.65
UST_CD4_NC	GCST90503076	rs77139823	6	149101428	C/T	0.165	0.007	0.023	0.766	0.165	17.339
UST_CD4_NC	GCST007435	rs77139823	6	149101428	C/T	0.165	-0.018	0.022	0.406	0.165	17.339
USP7_CD4_NC	GCST90503076	rs4555137	16	8506035	C/T	0.196	0.052	0.022	0.017	0.196	15.081
USP7_CD4_NC	GCST007435	rs4555137	16	8506035	C/T	0.242	0.049	0.02	0.013	0.242	15.081
USP7_CD4_NC	GCST007435	rs2447918	16	8996377	T/C	0.369	-0.017	0.017	0.323	0.369	30.395
USP7_CD4_NC	GCST90503076	rs2447918	16	8996377	T/C	0.369	-0.001	0.018	0.957	0.369	30.395
USP53_CD4_NC	GCST90503076	rs34478210	4	120135901	G/A	0.146	0.013	0.024	0.586	0.146	396.979
USP53_CD4_NC	GCST007435	rs34478210	4	120135901	G/A	0.128	-0.008	0.024	0.738	0.128	396.979
USP53_B_Mem	GCST90503076	rs34156358	4	120167618	T/C	0.143	0.006	0.024	0.819	0.143	62.309
USP53_B_Mem	GCST007435	rs34156358	4	120167618	T/C	0.135	0.002	0.023	0.942	0.135	62.309
USP49_Mono_NC	GCST007435	rs9369298	6	41576640	G/A	0.275	-0.026	0.02	0.193	0.275	33.686
USP49_Mono_NC	GCST90503076	rs9369298	6	41576640	G/A	0.299	-0.008	0.019	0.672	0.299	33.686
USP49_CD8_S100B	GCST90503076	rs12211403	6	41625610	A/G	0.105	0.031	0.031	0.309	0.105	14.908
USP49_CD8_S100B	GCST007435	rs12211403	6	41625610	A/G	0.116	0.022	0.03	0.465	0.116	14.908
USP48_CD8_ET	GCST90503076	rs10917165	1	22501628	C/T	0.347	0.039	0.018	0.028	0.347	19.764
USP48_CD8_ET	GCST007435	rs10917165	1	22501628	C/T	0.352	0.001	0.017	0.951	0.352	19.764
USP46-AS1_CD8_NC	GCST007435	rs13128630	4	53144736	T/C	0.326	-0.046	0.017	0.007	0.326	18.56
USP46-AS1_CD8_NC	GCST90503076	rs13128630	4	53144736	T/C	0.332	-0.012	0.018	0.498	0.332	18.56
USP44_CD8_ET	GCST90503076	rs10859898	12	95957901	T/C	0.119	0.029	0.026	0.261	0.119	44.204
USP44_CD8_ET	GCST007435	rs10859898	12	95957901	T/C	0.133	0.015	0.023	0.518	0.133	44.204
USP44_CD4_NC	GCST90503076	rs6538656	12	95964031	A/C	0.573	0.016	0.017	0.346	0.427	38.816
USP44_CD4_NC	GCST007435	rs6538656	12	95964031	A/C	0.598	-0.002	0.016	0.889	0.402	38.816
USP40_CD8_NC	GCST007435	rs62192778	2	234475415	A/G	0.153	0	0.024	1	0.153	20.121
USP40_CD8_NC	GCST90503076	rs62192778	2	234475415	A/G	0.154	-0.036	0.024	0.135	0.154	20.121
USP40_CD4_NC	GCST90503076	rs62195091	2	234361802	T/G	0.154	-0.037	0.024	0.118	0.154	23.246
USP40_CD4_NC	GCST007435	rs62195091	2	234361802	T/G	0.155	-0.003	0.023	0.895	0.155	23.246
USP38_CD4_NC	GCST90503076	rs300950	4	144200833	A/G	0.088	0.005	0.03	0.858	0.088	16.689
USP38_CD4_NC	GCST007435	rs300950	4	144200833	A/G	0.078	-0.055	0.03	0.067	0.078	16.689
USP36_CD8_NC	GCST007435	rs7218899	17	76739850	T/C	0.518	0.004	0.018	0.816	0.482	30.228
USP36_CD8_NC	GCST90503076	rs7218899	17	76739850	T/C	0.529	-0.015	0.017	0.37	0.471	30.228
USP36_CD8_ET	GCST007435	rs7218899	17	76739850	T/C	0.518	0.004	0.018	0.816	0.482	19.217
USP36_CD8_ET	GCST90503076	rs7218899	17	76739850	T/C	0.529	-0.015	0.017	0.37	0.471	19.217
USP36_CD4_NC	GCST90503076	rs11658134	17	76739141	A/G	0.529	-0.015	0.017	0.376	0.471	46.261
USP36_CD4_NC	GCST007435	rs11658134	17	76739141	A/G	0.516	-0.002	0.016	0.885	0.484	46.261
USP36_CD4_ET	GCST90503076	rs1531798	17	76822131	G/A	0.536	-0.022	0.017	0.191	0.464	20.174
USP36_CD4_ET	GCST007435	rs1531798	17	76822131	G/A	0.529	-0.007	0.016	0.65	0.471	20.174
USP34_CD4_NC	GCST90503076	rs6722680	2	60866349	T/G	0.243	0.024	0.02	0.222	0.243	16.173
USP34_CD4_NC	GCST007435	rs6722680	2	60866349	T/G	0.268	0.023	0.018	0.202	0.268	16.173
USP34_B_IN	GCST007435	rs11889802	2	60456933	T/G	0.099	0.039	0.028	0.165	0.099	20.346
USP34_B_IN	GCST90503076	rs11889802	2	60456933	T/G	0.105	0	0.028	0.996	0.105	20.346
USP31_NK	GCST90503076	rs9302421	16	24042724	A/G	0.622	-0.005	0.018	0.771	0.378	20.195
USP31_NK	GCST007435	rs9302421	16	24042724	A/G	0.665	-0.005	0.019	0.789	0.335	20.195
USP30_CD4_NC	GCST90503076	rs11066507	12	109471911	T/C	0.263	-0.007	0.019	0.712	0.263	21.642
USP30_CD4_NC	GCST007435	rs11066507	12	109471911	T/C	0.271	-0.001	0.02	0.954	0.271	21.642
USP25_NK	GCST90503076	rs9982083	21	17112873	G/A	0.11	0.011	0.028	0.696	0.11	16.976
USP25_NK	GCST007435	rs9982083	21	17112873	G/A	0.12	-0.01	0.026	0.693	0.12	16.976
USP22_CD4_NC	GCST007435	rs1993903	17	20987273	A/G	0.329	0.005	0.018	0.776	0.329	28.308
USP22_CD4_NC	GCST90503076	rs1993903	17	20987273	A/G	0.316	0.002	0.019	0.895	0.316	28.308
USP14_CD8_ET	GCST007435	rs11081266	18	683441	A/G	0.2	0.006	0.02	0.757	0.2	19.339
USP14_CD8_ET	GCST90503076	rs11081266	18	683441	A/G	0.193	-0.041	0.022	0.056	0.193	19.339
USP10_CD4_NC	GCST007435	rs8050719	16	84780468	A/G	0.291	0.024	0.018	0.185	0.291	56.597
USP10_CD4_NC	GCST90503076	rs8050719	16	84780468	A/G	0.287	0.006	0.019	0.753	0.287	56.597
USMG5_Mono_NC	GCST90503076	rs2271751	10	105175131	C/T	0.346	-0.038	0.018	0.036	0.346	22.994
USMG5_Mono_NC	GCST007435	rs2271751	10	105175131	C/T	0.332	-0.028	0.017	0.103	0.332	22.994
USMG5_CD8_NC	GCST90503076	rs4917385	10	105003721	G/T	0.655	0.033	0.018	0.065	0.345	21.511
USMG5_CD8_NC	GCST007435	rs4917385	10	105003721	G/T	0.668	0.024	0.017	0.148	0.332	21.511
USMG5_CD4_NC	GCST90503076	rs4917385	10	105003721	G/T	0.655	0.033	0.018	0.065	0.345	24.472
USMG5_CD4_NC	GCST007435	rs4917385	10	105003721	G/T	0.668	0.024	0.017	0.148	0.332	24.472
USF1_NK	GCST90503076	rs12116949	1	161042063	A/C	0.281	0.016	0.019	0.403	0.281	64.559
USF1_NK	GCST007435	rs12116949	1	161042063	A/C	0.296	-0.004	0.019	0.815	0.296	64.559
USF1_CD8_NC	GCST90503076	rs12116949	1	161042063	A/C	0.281	0.016	0.019	0.403	0.281	39.888
USF1_CD8_NC	GCST007435	rs12401322	1	161194521	A/G	0.242	-0.041	0.019	0.032	0.242	23.248
USF1_CD8_NC	GCST007435	rs12116949	1	161042063	A/C	0.296	-0.004	0.019	0.815	0.296	39.888
USF1_CD8_NC	GCST90503076	rs12401322	1	161194521	A/G	0.249	-0.003	0.02	0.865	0.249	23.248
USF1_CD8_ET	GCST90503076	rs12116949	1	161042063	A/C	0.281	0.016	0.019	0.403	0.281	43.042
USF1_CD8_ET	GCST007435	rs12116949	1	161042063	A/C	0.296	-0.004	0.019	0.815	0.296	43.042
USF1_CD4_NC	GCST90503076	rs12116949	1	161042063	A/C	0.281	0.016	0.019	0.403	0.281	96.74
USF1_CD4_NC	GCST007435	rs12116949	1	161042063	A/C	0.296	-0.004	0.019	0.815	0.296	96.74
USF1_CD4_ET	GCST90503076	rs1023115	1	160934819	G/A	0.44	0.024	0.017	0.155	0.44	26.687
USF1_CD4_ET	GCST007435	rs1023115	1	160934819	G/A	0.451	0.012	0.018	0.482	0.451	26.687
USF1_B_Mem	GCST90503076	rs2256633	1	160933467	T/C	0.44	0.025	0.017	0.148	0.44	35.399
USF1_B_Mem	GCST007435	rs2256633	1	160933467	T/C	0.45	0.01	0.016	0.537	0.45	35.399
USF1_B_IN	GCST90503076	rs12116949	1	161042063	A/C	0.281	0.016	0.019	0.403	0.281	33.454
USF1_B_IN	GCST007435	rs12116949	1	161042063	A/C	0.296	-0.004	0.019	0.815	0.296	33.454
UROS_CD8_NC	GCST007435	rs10794038	10	127600013	G/A	0.427	0.022	0.017	0.204	0.427	25.046
UROS_CD8_NC	GCST90503076	rs10794038	10	127600013	G/A	0.448	0.002	0.017	0.918	0.448	25.046
UROS_CD8_ET	GCST007435	rs1571278	10	127485254	G/A	0.465	0.019	0.017	0.264	0.465	42.094
UROS_CD8_ET	GCST90503076	rs1571278	10	127485254	G/A	0.471	0.002	0.017	0.887	0.471	42.094
UROS_B_Mem	GCST007435	rs10901426	10	127467697	T/C	0.458	0.02	0.016	0.223	0.458	20.766
UROS_B_Mem	GCST90503076	rs10901426	10	127467697	T/C	0.464	0.003	0.017	0.873	0.464	20.766
UROS_B_IN	GCST007435	rs2281954	10	127484653	A/G	0.463	0.016	0.016	0.315	0.463	39.89
UROS_B_IN	GCST90503076	rs2281954	10	127484653	A/G	0.48	0.003	0.017	0.849	0.48	39.89
URI1_Plasma	GCST90503076	rs77487329	19	29982615	C/T	0.084	0.006	0.031	0.853	0.084	27.004
URI1_Plasma	GCST007435	rs77487329	19	29982615	C/T	0.103	-0.031	0.026	0.239	0.103	27.004
URGCP_CD8_NC	GCST90503076	rs2595722	7	44010922	G/A	0.506	-0.01	0.017	0.559	0.494	21.778
URGCP_CD4_NC	GCST90503076	rs2595722	7	44010922	G/A	0.506	-0.01	0.017	0.559	0.494	45.39
UQCRQ_NK	GCST90503076	rs72797303	5	131796163	C/T	0.406	0.018	0.017	0.291	0.406	24.99
UQCRQ_NK	GCST007435	rs72797303	5	131796163	C/T	0.406	-0.026	0.016	0.117	0.406	24.99
UQCRH_NK	GCST90503076	rs41292543	1	46774783	G/A	0.092	0.029	0.029	0.315	0.092	62.94
UQCRH_NK	GCST007435	rs41292543	1	46774783	G/A	0.102	-0.04	0.027	0.133	0.102	62.94
UQCRH_Mono_NC	GCST90503076	rs41292543	1	46774783	G/A	0.092	0.029	0.029	0.315	0.092	27.21
UQCRH_Mono_NC	GCST007435	rs41292543	1	46774783	G/A	0.102	-0.04	0.027	0.133	0.102	27.21
UQCRH_CD8_NC	GCST90503076	rs41292543	1	46774783	G/A	0.092	0.029	0.029	0.315	0.092	116.645
UQCRH_CD8_NC	GCST007435	rs41292543	1	46774783	G/A	0.102	-0.04	0.027	0.133	0.102	116.645
UQCRH_CD8_ET	GCST90503076	rs41292543	1	46774783	G/A	0.092	0.029	0.029	0.315	0.092	103.059
UQCRH_CD8_ET	GCST007435	rs41292543	1	46774783	G/A	0.102	-0.04	0.027	0.133	0.102	103.059
UQCRH_CD4_NC	GCST90503076	rs41292543	1	46774783	G/A	0.092	0.029	0.029	0.315	0.092	187.206
UQCRH_CD4_NC	GCST007435	rs41292543	1	46774783	G/A	0.102	-0.04	0.027	0.133	0.102	187.206
UQCRH_CD4_ET	GCST90503076	rs41292543	1	46774783	G/A	0.092	0.029	0.029	0.315	0.092	54.182
UQCRH_CD4_ET	GCST007435	rs41292543	1	46774783	G/A	0.102	-0.04	0.027	0.133	0.102	54.182
UQCRH_B_Mem	GCST90503076	rs79783387	1	46772031	C/T	0.108	0.028	0.027	0.305	0.108	57.722
UQCRH_B_Mem	GCST007435	rs79783387	1	46772031	C/T	0.118	-0.037	0.025	0.132	0.118	57.722
UQCRH_B_IN	GCST90503076	rs41292543	1	46774783	G/A	0.092	0.029	0.029	0.315	0.092	42.489
UQCRH_B_IN	GCST007435	rs41292543	1	46774783	G/A	0.102	-0.04	0.027	0.133	0.102	42.489
UQCC2_Plasma	GCST90503076	rs2294478	6	33098966	A/C	0.456	-0.043	0.017	0.013	0.456	18.156
UQCC2_CD8_NC	GCST90503076	rs9380374	6	33677556	A/C	0.276	-0.024	0.019	0.209	0.276	23.138
UQCC2_CD8_ET	GCST007435	rs72882038	6	33609174	T/G	0.16	0.024	0.022	0.29	0.16	17.312
UQCC2_CD8_ET	GCST90503076	rs72882038	6	33609174	T/G	0.153	0.02	0.024	0.411	0.153	17.312
UQCC2_CD8_ET	GCST90503076	rs4713708	6	33840069	G/A	0.478	-0.017	0.017	0.309	0.478	15.215
UQCC2_CD4_SOX4	GCST007435	rs1776880	6	34155988	T/C	0.446	-0.013	0.019	0.497	0.446	50.312
UQCC2_CD4_SOX4	GCST90503076	rs1776880	6	34155988	T/C	0.433	-0.01	0.017	0.578	0.433	50.312
UQCC2_CD4_NC	GCST90503076	rs2281830	6	33695130	A/G	0.287	-0.027	0.019	0.153	0.287	52.831
UQCC2_CD4_NC	GCST007435	rs2281830	6	33695130	A/G	0.288	-0.023	0.018	0.206	0.288	52.831
UQCC2_CD4_ET	GCST90503076	rs4713670	6	33699882	C/T	0.488	-0.036	0.017	0.035	0.488	16.172
UQCC2_CD4_ET	GCST007435	rs4713670	6	33699882	C/T	0.458	-0.006	0.016	0.706	0.458	16.172
UQCC2_B_IN	GCST007435	rs9469556	6	33648661	A/G	0.252	-0.026	0.018	0.152	0.252	17.666
UQCC2_B_IN	GCST90503076	rs9469556	6	33648661	A/G	0.275	-0.025	0.019	0.202	0.275	17.666
UPK3BL_NK	GCST90503076	rs10277684	7	102365475	G/A	0.877	0.008	0.026	0.774	0.123	51.84
UPK3BL_NK	GCST007435	rs10277684	7	102365475	G/A	0.876	-0.015	0.033	0.662	0.124	51.84
UPK3BL_CD8_NC	GCST007435	rs6966423	7	102348023	T/C	0.622	0.013	0.026	0.616	0.378	144.981
UPK3BL_CD8_NC	GCST90503076	rs6966423	7	102348023	T/C	0.622	-0.024	0.017	0.174	0.378	144.981
UPK3BL_CD8_ET	GCST90503076	rs11981219	7	102339168	T/C	0.879	0.01	0.026	0.693	0.121	79.572
UPK3BL_CD8_ET	GCST007435	rs11981219	7	102339168	T/C	0.888	-0.005	0.038	0.901	0.112	79.572
UPK3BL_CD4_NC	GCST90503076	rs11981219	7	102339168	T/C	0.879	0.01	0.026	0.693	0.121	167.333
UPK3BL_CD4_NC	GCST007435	rs11981219	7	102339168	T/C	0.888	-0.005	0.038	0.901	0.112	167.333
UPK3B_CD4_NC	GCST90503076	rs7398	7	76135134	A/G	0.411	0.02	0.018	0.264	0.411	19.282
UPK3B_CD4_NC	GCST007435	rs7398	7	76135134	A/G	0.378	0.001	0.022	0.95	0.378	19.282
UPK3A_Mono_NC	GCST90503076	rs2742621	22	45674505	A/G	0.577	0.013	0.018	0.473	0.423	26.48
UPK3A_Mono_NC	GCST007435	rs2742621	22	45674505	A/G	0.611	-0.002	0.019	0.927	0.389	26.48
UPK3A_Mono_C	GCST90503076	rs2472787	22	45673477	C/A	0.721	-0.01	0.019	0.59	0.279	33.207
UPK3A_Mono_C	GCST007435	rs2472787	22	45673477	C/A	0.704	-0.005	0.019	0.8	0.296	33.207
UPF3A_NK	GCST007435	rs7999630	13	115064482	A/G	0.129	-0.042	0.029	0.159	0.129	47.841
UPF3A_NK	GCST90503076	rs7999630	13	115064482	A/G	0.125	-0.002	0.026	0.93	0.125	47.841
UPF3A_CD8_S100B	GCST007435	rs9590515	13	115066301	A/G	0.192	-0.023	0.022	0.299	0.192	19.906
UPF3A_CD8_S100B	GCST90503076	rs9590515	13	115066301	A/G	0.19	-0.003	0.022	0.901	0.19	19.906
UPF3A_CD8_NC	GCST90503076	rs7332374	13	114995733	C/T	0.147	0.013	0.024	0.597	0.147	96.824
UPF3A_CD8_NC	GCST007435	rs7332374	13	114995733	C/T	0.153	-0.004	0.022	0.863	0.153	96.824
UPF3A_CD8_ET	GCST007435	rs3752107	13	115064423	A/G	0.06	0.07	0.037	0.058	0.06	80.07
UPF3A_CD8_ET	GCST90503076	rs3752107	13	115064423	A/G	0.071	0.011	0.033	0.748	0.071	80.07
UPF3A_CD4_NC	GCST007435	rs3752107	13	115064423	A/G	0.06	0.07	0.037	0.058	0.06	81.748
UPF3A_CD4_NC	GCST90503076	rs7331680	13	115000650	T/G	0.145	0.011	0.024	0.662	0.145	308.832
UPF3A_CD4_NC	GCST90503076	rs3752107	13	115064423	A/G	0.071	0.011	0.033	0.748	0.071	81.748
UPF3A_CD4_NC	GCST007435	rs7331680	13	115000650	T/G	0.15	-0.01	0.023	0.673	0.15	308.832
UPF3A_CD4_ET	GCST90503076	rs7332374	13	114995733	C/T	0.147	0.013	0.024	0.597	0.147	83.369
UPF3A_CD4_ET	GCST007435	rs7332374	13	114995733	C/T	0.153	-0.004	0.022	0.863	0.153	83.369
UPF3A_B_Mem	GCST007435	rs28539632	13	115064682	A/G	0.059	0.07	0.037	0.061	0.059	45.396
UPF3A_B_Mem	GCST90503076	rs28539632	13	115064682	A/G	0.071	0.01	0.033	0.757	0.071	45.396
UPF3A_B_IN	GCST007435	rs3752107	13	115064423	A/G	0.06	0.07	0.037	0.058	0.06	30.56
UPF3A_B_IN	GCST90503076	rs3752107	13	115064423	A/G	0.071	0.011	0.033	0.748	0.071	30.56
UPB1_CD4_NC	GCST007435	rs2267076	22	24830595	C/T	0.623	0.028	0.017	0.095	0.377	18.16
UPB1_CD4_NC	GCST90503076	rs2267076	22	24830595	C/T	0.62	0.003	0.017	0.882	0.38	18.16
UNC5CL_NK	GCST90503076	rs4714447	6	41239822	T/C	0.36	-0.033	0.018	0.063	0.36	14.725
UNC5CL_NK	GCST007435	rs4714447	6	41239822	T/C	0.339	-0.009	0.017	0.617	0.339	14.725
UNC5CL_CD4_NC	GCST007435	rs80037755	6	40357232	A/C	0.095	0.022	0.028	0.441	0.095	17.222
UNC5CL_CD4_NC	GCST90503076	rs80037755	6	40357232	A/C	0.102	-0.032	0.029	0.26	0.102	17.222
UNC45B_CD4_NC	GCST007435	rs77591182	17	33578330	C/T	0.102	-0.039	0.027	0.147	0.102	32.713
UNC45B_CD4_NC	GCST90503076	rs77591182	17	33578330	C/T	0.096	-0.003	0.03	0.911	0.096	32.713
UMPS_CD4_NC	GCST90503076	rs332515	3	124441457	G/T	0.582	0.038	0.017	0.029	0.418	19.454
UMPS_CD4_NC	GCST007435	rs332515	3	124441457	G/T	0.59	-0.001	0.016	0.965	0.41	19.454
UMODL1_CD4_NC	GCST007435	rs35399628	21	42914758	T/C	0.122	-0.034	0.027	0.196	0.122	22.495
UMODL1_CD4_NC	GCST90503076	rs35399628	21	42914758	T/C	0.115	-0.009	0.029	0.749	0.115	22.495
ULK4_CD8_NC	GCST007435	rs6771928	3	41750973	A/G	0.148	-0.026	0.024	0.271	0.148	54.867
ULK4_CD8_ET	GCST007435	rs73073235	3	42012693	A/C	0.147	-0.036	0.022	0.104	0.147	87.268
ULK4_CD4_NC	GCST007435	rs112265441	3	41836068	A/G	0.147	-0.029	0.023	0.195	0.147	219.985
ULK4_CD4_ET	GCST007435	rs17198667	3	41206128	A/G	0.063	0.008	0.05	0.878	0.063	16.611
ULK4_CD4_ET	GCST90503076	rs17198667	3	41206128	A/G	0.056	0.006	0.041	0.875	0.056	16.611
ULK4_CD4_ET	GCST007435	rs9837273	3	41813104	C/T	0.169	-0.022	0.021	0.309	0.169	70.451
ULK4_B_Mem	GCST90503076	rs77147361	3	42100934	G/A	0.112	0.01	0.028	0.711	0.112	11.817
ULK4_B_Mem	GCST007435	rs116393551	3	41865476	A/G	0.133	-0.038	0.024	0.118	0.133	21.015
ULK4_B_Mem	GCST007435	rs77147361	3	42100934	G/A	0.096	-0.006	0.034	0.848	0.096	11.817
ULK3_CD8_ET	GCST007435	rs55655136	15	75285114	A/G	0.292	0.003	0.018	0.884	0.292	18.907
ULK3_CD8_ET	GCST90503076	rs55655136	15	75285114	A/G	0.306	-0.034	0.019	0.065	0.306	18.907
ULK3_CD4_NC	GCST90503076	rs72730503	15	75086386	A/G	0.73	0.018	0.019	0.358	0.27	23.205
ULK3_CD4_NC	GCST007435	rs72730503	15	75086386	A/G	0.72	-0.009	0.018	0.599	0.28	23.205
UHRF2_CD4_ET	GCST007435	rs34234683	9	5493999	C/T	0.149	0.055	0.024	0.019	0.149	21.107
UHRF2_CD4_ET	GCST90503076	rs34234683	9	5493999	C/T	0.134	-0.023	0.025	0.357	0.134	21.107
UHRF1BP1_CD8_ET	GCST007435	rs55793253	6	34237941	C/T	0.159	0.032	0.024	0.177	0.159	16.796
UHRF1BP1_CD8_ET	GCST90503076	rs55793253	6	34237941	C/T	0.169	-0.033	0.023	0.141	0.169	16.796
UHRF1BP1_CD8_ET	GCST007435	rs3778056	6	34002562	C/T	0.443	-0.025	0.017	0.133	0.443	16.447
UHRF1BP1_CD8_ET	GCST90503076	rs3778056	6	34002562	C/T	0.438	-0.022	0.017	0.207	0.438	16.447
UHRF1BP1_CD4_NC	GCST007435	rs10947521	6	34689377	T/G	0.65	0	0.017	0.98	0.35	15.931
UHRF1BP1_CD4_NC	GCST90503076	rs10947521	6	34689377	T/G	0.679	-0.042	0.019	0.025	0.321	15.931
UGT2B17_B_IN	GCST90503076	rs2603153	4	69365052	T/G	0.56	0.026	0.017	0.128	0.44	105.085
UGDH_CD4_NC	GCST90503076	rs11935723	4	39530428	G/A	0.702	0.001	0.019	0.961	0.298	29.426
UGDH_CD4_NC	GCST007435	rs11935723	4	39530428	G/A	0.69	-0.008	0.017	0.637	0.31	29.426
UFSP2_NK	GCST007435	rs10000869	4	186339449	G/A	0.756	0.03	0.019	0.105	0.244	30.232
UFSP2_NK	GCST90503076	rs10000869	4	186339449	G/A	0.751	-0.007	0.02	0.72	0.249	30.232
UFSP2_CD8_NC	GCST007435	rs4862529	4	186364830	A/G	0.721	0.041	0.019	0.029	0.279	19.444
UFSP2_CD8_NC	GCST90503076	rs4862529	4	186364830	A/G	0.733	-0.005	0.019	0.792	0.267	19.444
UFSP2_CD8_ET	GCST007435	rs13107209	4	186348817	A/G	0.733	0.032	0.018	0.082	0.267	37.373
UFSP2_CD8_ET	GCST90503076	rs13107209	4	186348817	A/G	0.75	-0.013	0.02	0.513	0.25	37.373
UFSP2_CD4_NC	GCST007435	rs10000869	4	186339449	G/A	0.756	0.03	0.019	0.105	0.244	38.563
UFSP2_CD4_NC	GCST90503076	rs10000869	4	186339449	G/A	0.751	-0.007	0.02	0.72	0.249	38.563
UFSP1_CD4_NC	GCST007435	rs7800241	7	100468103	A/G	0.287	0.029	0.018	0.099	0.287	18.359
UFSP1_CD4_NC	GCST90503076	rs7800241	7	100468103	A/G	0.283	-0.009	0.019	0.631	0.283	18.359
UFL1_NK	GCST90503076	rs9386528	6	96928514	A/G	0.3	0.017	0.019	0.373	0.3	31.706
UFL1_NK	GCST007435	rs9386528	6	96928514	A/G	0.318	-0.003	0.017	0.87	0.318	31.706
UFL1_CD8_ET	GCST90503076	rs1127175	6	96999725	T/C	0.341	0.017	0.018	0.358	0.341	18.332
UFL1_CD8_ET	GCST007435	rs1127175	6	96999725	T/C	0.364	0.001	0.017	0.94	0.364	18.332
UFL1_CD4_NC	GCST90503076	rs1127175	6	96999725	T/C	0.341	0.017	0.018	0.358	0.341	32.195
UFL1_CD4_NC	GCST007435	rs1127175	6	96999725	T/C	0.364	0.001	0.017	0.94	0.364	32.195
UFL1_CD4_ET	GCST90503076	rs1127175	6	96999725	T/C	0.341	0.017	0.018	0.358	0.341	16.574
UFL1_CD4_ET	GCST007435	rs1127175	6	96999725	T/C	0.364	0.001	0.017	0.94	0.364	16.574
UFL1_B_IN	GCST90503076	rs2500505	6	97649821	G/T	0.249	0.011	0.02	0.575	0.249	14.545
UFL1_B_IN	GCST007435	rs2500505	6	97649821	G/T	0.238	0.006	0.019	0.734	0.238	14.545
UCP2_NK_R	GCST90503076	rs2515087	11	73682872	T/C	0.437	-0.014	0.017	0.407	0.437	46.375
UCP2_NK_R	GCST007435	rs2515087	11	73682872	T/C	0.398	-0.001	0.016	0.953	0.398	46.375
UCP2_NK	GCST90503076	rs34408426	11	73697519	G/A	0.408	-0.013	0.017	0.456	0.408	146.1
UCP2_NK	GCST007435	rs34408426	11	73697519	G/A	0.383	-0.005	0.016	0.761	0.383	146.1
UCP2_Mono_NC	GCST90503076	rs653529	11	73702071	C/T	0.411	-0.011	0.017	0.514	0.411	67.071
UCP2_Mono_NC	GCST007435	rs653529	11	73702071	C/T	0.385	-0.006	0.017	0.738	0.385	67.071
UCP2_Mono_C	GCST90503076	rs603950	11	73699136	G/A	0.41	-0.012	0.017	0.502	0.41	77.779
UCP2_Mono_C	GCST007435	rs603950	11	73699136	G/A	0.385	-0.006	0.017	0.734	0.385	77.779
UCP2_CD8_S100B	GCST007435	rs72982971	11	73680776	T/C	0.256	-0.02	0.018	0.285	0.256	46.701
UCP2_CD8_S100B	GCST90503076	rs72982971	11	73680776	T/C	0.28	-0.007	0.019	0.732	0.28	46.701
UCP2_CD8_NC	GCST90503076	rs2515087	11	73682872	T/C	0.437	-0.014	0.017	0.407	0.437	157.583
UCP2_CD8_NC	GCST007435	rs2515087	11	73682872	T/C	0.398	-0.001	0.016	0.953	0.398	157.583
UCP2_CD8_ET	GCST90503076	rs2515087	11	73682872	T/C	0.437	-0.014	0.017	0.407	0.437	103.951
UCP2_CD8_ET	GCST007435	rs2515087	11	73682872	T/C	0.398	-0.001	0.016	0.953	0.398	103.951
UCP2_CD4_NC	GCST90503076	rs2515087	11	73682872	T/C	0.437	-0.014	0.017	0.407	0.437	234.586
UCP2_CD4_NC	GCST007435	rs2515087	11	73682872	T/C	0.398	-0.001	0.016	0.953	0.398	234.586
UCP2_CD4_ET	GCST90503076	rs2515087	11	73682872	T/C	0.437	-0.014	0.017	0.407	0.437	120.732
UCP2_CD4_ET	GCST007435	rs2515087	11	73682872	T/C	0.398	-0.001	0.016	0.953	0.398	120.732
UCP2_B_Mem	GCST90503076	rs2515087	11	73682872	T/C	0.437	-0.014	0.017	0.407	0.437	85.677
UCP2_B_Mem	GCST007435	rs2515087	11	73682872	T/C	0.398	-0.001	0.016	0.953	0.398	85.677
UCP2_B_IN	GCST90503076	rs603950	11	73699136	G/A	0.41	-0.012	0.017	0.502	0.41	47.391
UCP2_B_IN	GCST007435	rs603950	11	73699136	G/A	0.385	-0.006	0.017	0.734	0.385	47.391
UCKL1_NK	GCST007435	rs141306405	20	62543548	T/C	0.055	0.001	0.04	0.974	0.055	24.026
UCKL1_NK	GCST90503076	rs141306405	20	62543548	T/C	0.068	-0.013	0.035	0.712	0.068	24.026
UCKL1_CD8_ET	GCST007435	rs73143584	20	62445702	A/G	0.109	-0.079	0.033	0.015	0.109	18.004
UCKL1_CD8_ET	GCST90503076	rs73143584	20	62445702	A/G	0.111	-0.028	0.028	0.323	0.111	18.004
UCKL1_CD8_ET	GCST007435	rs7271806	20	62846274	T/C	0.24	-0.006	0.019	0.733	0.24	13.6
UCKL1_CD8_ET	GCST90503076	rs7271806	20	62846274	T/C	0.247	-0.002	0.02	0.932	0.247	13.6
UBXN6_NK	GCST90503076	rs11670503	19	4458063	G/A	0.25	0.01	0.02	0.63	0.25	25.2
UBXN6_NK	GCST007435	rs11670503	19	4458063	G/A	0.249	0.003	0.02	0.893	0.249	25.2
UBXN6_CD8_NC	GCST90503076	rs732716	19	4366219	G/A	0.267	0.013	0.02	0.508	0.267	49.565
UBXN6_CD8_NC	GCST007435	rs732716	19	4366219	G/A	0.281	0.003	0.019	0.861	0.281	49.565
UBXN6_CD8_ET	GCST90503076	rs7769	19	4360543	A/G	0.228	0.028	0.021	0.186	0.228	56.813
UBXN6_CD8_ET	GCST007435	rs7769	19	4360543	A/G	0.234	-0.001	0.02	0.95	0.234	56.813
UBXN6_CD4_NC	GCST90503076	rs732716	19	4366219	G/A	0.267	0.013	0.02	0.508	0.267	90.324
UBXN6_CD4_NC	GCST007435	rs732716	19	4366219	G/A	0.281	0.003	0.019	0.861	0.281	90.324
UBXN4_CD4_NC	GCST90503076	rs73958618	2	136500475	G/A	0.163	0.03	0.024	0.201	0.163	19.894
UBXN4_CD4_NC	GCST007435	rs73958618	2	136500475	G/A	0.22	-0.013	0.02	0.51	0.22	19.894
UBXN4_B_IN	GCST007435	rs7566628	2	137098317	T/C	0.916	-0.047	0.03	0.117	0.084	21.892
UBXN4_B_IN	GCST90503076	rs7566628	2	137098317	T/C	0.933	-0.008	0.034	0.808	0.067	21.892
UBXN11_CD8_ET	GCST90503076	rs6598942	1	26531034	T/C	0.655	-0.015	0.018	0.392	0.345	20.075
UBXN11_CD8_ET	GCST007435	rs6598942	1	26531034	T/C	0.652	-0.007	0.017	0.671	0.348	20.075
UBXN11_CD4_NC	GCST90503076	rs6598942	1	26531034	T/C	0.655	-0.015	0.018	0.392	0.345	33.505
UBXN11_CD4_NC	GCST007435	rs6598942	1	26531034	T/C	0.652	-0.007	0.017	0.671	0.348	33.505
UBR7_CD8_NC	GCST90503076	rs1263388	14	93667525	G/T	0.657	-0.04	0.018	0.025	0.343	19.793
UBR7_CD8_NC	GCST007435	rs1263388	14	93667525	G/T	0.666	-0.002	0.017	0.924	0.334	19.793
UBR7_CD4_NC	GCST90503076	rs1263397	14	93682589	G/A	0.657	-0.039	0.018	0.032	0.343	48.547
UBR7_CD4_NC	GCST007435	rs1263397	14	93682589	G/A	0.656	-0.003	0.017	0.85	0.344	48.547
UBR2_Mono_NC	GCST90503076	rs79054868	6	43441698	T/C	0.087	0.058	0.031	0.064	0.087	14.363
UBR2_Mono_NC	GCST007435	rs79054868	6	43441698	T/C	0.066	-0.055	0.041	0.184	0.066	14.363
UBR2_CD8_NC	GCST90503076	rs9357395	6	42248144	G/A	0.401	-0.028	0.018	0.116	0.401	15.291
UBR2_CD8_NC	GCST007435	rs9357395	6	42248144	G/A	0.374	-0.003	0.017	0.875	0.374	15.291
UBL7_NK	GCST90503076	rs74023467	15	74580701	C/T	0.099	0.041	0.029	0.157	0.099	20.073
UBL7_NK	GCST007435	rs74023467	15	74580701	C/T	0.119	-0.002	0.026	0.926	0.119	20.073
UBL3_CD4_NC	GCST007435	rs9314989	13	30515060	T/C	0.274	0.005	0.02	0.81	0.274	18.24
UBL3_CD4_NC	GCST90503076	rs9314989	13	30515060	T/C	0.302	-0.023	0.02	0.253	0.302	18.24
UBE4B_NK	GCST90503076	rs9919194	1	10108107	A/G	0.175	-0.014	0.023	0.525	0.175	21.069
UBE4B_NK	GCST007435	rs9919194	1	10108107	A/G	0.169	-0.013	0.022	0.548	0.169	21.069
UBE4B_CD4_NC	GCST90503076	rs7528979	1	10093457	T/C	0.175	-0.014	0.023	0.549	0.175	52.76
UBE4B_CD4_NC	GCST007435	rs7528979	1	10093457	T/C	0.171	-0.01	0.024	0.664	0.171	52.76
UBE3C_CD8_NC	GCST90503076	rs1833098	7	157035465	A/G	0.108	-0.049	0.028	0.081	0.108	20.04
UBE3C_CD8_NC	GCST007435	rs1833098	7	157035465	A/G	0.117	-0.013	0.027	0.636	0.117	20.04
UBE3C_CD4_NC	GCST90503076	rs62491932	7	157021274	C/A	0.091	-0.029	0.03	0.324	0.091	57.24
UBE3C_CD4_NC	GCST007435	rs62491932	7	157021274	C/A	0.1	-0.021	0.027	0.426	0.1	57.24
UBE3B_NK	GCST007435	rs67342900	12	110003399	A/G	0.089	0.034	0.028	0.216	0.089	30.109
UBE3B_NK	GCST90503076	rs67342900	12	110003399	A/G	0.088	0.008	0.03	0.785	0.088	30.109
UBE3B_CD4_NC	GCST007435	rs142089760	12	109872015	A/G	0.089	0.032	0.028	0.252	0.089	40.955
UBE3B_CD4_NC	GCST90503076	rs142089760	12	109872015	A/G	0.088	0.014	0.03	0.63	0.088	40.955
UBE2S_NK	GCST90503076	rs306480	19	56488216	G/T	0.644	-0.019	0.018	0.296	0.356	18.221
UBE2S_NK	GCST007435	rs306480	19	56488216	G/T	0.645	0	0.017	0.976	0.355	18.221
UBE2Q2_CD8_NC	GCST007435	rs17427548	15	76192429	G/A	0.065	0.016	0.036	0.662	0.065	26.251
UBE2Q2_CD8_NC	GCST90503076	rs17427548	15	76192429	G/A	0.078	0.001	0.033	0.972	0.078	26.251
UBE2Q2_CD8_ET	GCST007435	rs35880865	15	76073665	A/G	0.324	0.019	0.019	0.335	0.324	44.166
UBE2Q2_CD8_ET	GCST90503076	rs35880865	15	76073665	A/G	0.35	-0.011	0.018	0.546	0.35	44.166
UBE2Q2_CD4_NC	GCST007435	rs78911138	15	76275641	T/G	0.065	0.013	0.036	0.707	0.065	60.812
UBE2Q2_CD4_NC	GCST90503076	rs78911138	15	76275641	T/G	0.074	0.003	0.034	0.94	0.074	60.812
UBE2M_CD8_NC	GCST007435	rs7255684	19	58332773	T/C	0.262	0.002	0.018	0.925	0.262	19.386
UBE2M_CD8_NC	GCST90503076	rs7255684	19	58332773	T/C	0.276	-0.01	0.019	0.608	0.276	19.386
UBE2L3_NK	GCST007435	rs131656	22	21917450	A/G	0.198	-0.043	0.022	0.05	0.198	59.18
UBE2L3_NK	GCST90503076	rs131656	22	21917450	A/G	0.228	-0.023	0.021	0.265	0.228	59.18
UBE2L3_CD4_NC	GCST007435	rs9619386	22	21979938	T/C	0.196	-0.041	0.02	0.04	0.196	62.12
UBE2L3_CD4_NC	GCST90503076	rs9619386	22	21979938	T/C	0.228	-0.023	0.02	0.266	0.228	62.12
UBE2K_CD4_NC	GCST90503076	rs73240697	4	39798386	A/G	0.523	-0.022	0.017	0.213	0.477	26.718
UBE2K_CD4_NC	GCST007435	rs73240697	4	39798386	A/G	0.532	-0.021	0.018	0.25	0.468	26.718
UBE2J2_B_IN	GCST007435	rs77787690	1	1712428	C/A	0.1	0.032	0.043	0.462	0.1	18.76
UBE2J2_B_IN	GCST90503076	rs77787690	1	1712428	C/A	0.096	-0.04	0.029	0.166	0.096	18.76
UBE2J1_Mono_C	GCST007435	rs12333268	6	89988507	A/G	0.163	0.007	0.022	0.764	0.163	18.757
UBE2J1_Mono_C	GCST90503076	rs12333268	6	89988507	A/G	0.167	0	0.023	0.987	0.167	18.757
UBE2J1_CD4_NC	GCST007435	rs912979	6	90007681	C/T	0.893	0.009	0.026	0.723	0.107	20.236
UBE2J1_CD4_NC	GCST90503076	rs912979	6	90007681	C/T	0.892	-0.037	0.028	0.193	0.108	20.236
UBE2J1_B_Mem	GCST007435	rs12209311	6	90067072	C/T	0.07	0.075	0.039	0.053	0.07	111.489
UBE2J1_B_Mem	GCST90503076	rs12209311	6	90067072	C/T	0.076	0.029	0.035	0.394	0.076	111.489
UBE2J1_B_IN	GCST007435	rs12209311	6	90067072	C/T	0.07	0.075	0.039	0.053	0.07	284.051
UBE2J1_B_IN	GCST90503076	rs12209311	6	90067072	C/T	0.076	0.029	0.035	0.394	0.076	284.051
UBE2J1_B_IN	GCST007435	rs73484985	6	89107359	G/A	0.1	-0.021	0.027	0.429	0.1	11.054
UBE2J1_B_IN	GCST90503076	rs73484985	6	89107359	G/A	0.112	-0.012	0.027	0.67	0.112	11.054
UBE2I_CD8_NC	GCST007435	rs761054	16	1393178	A/G	0.868	-0.03	0.026	0.241	0.132	20.242
UBE2I_CD8_ET	GCST90503076	rs8045459	16	1369176	A/G	0.897	-0.064	0.029	0.03	0.103	28.756
UBE2I_CD8_ET	GCST007435	rs8045459	16	1369176	A/G	0.886	-0.019	0.028	0.492	0.114	28.756
UBE2I_CD4_NC	GCST90503076	rs6600135	16	1362199	A/G	0.895	-0.071	0.029	0.015	0.105	44.043
UBE2I_CD4_NC	GCST007435	rs6600135	16	1362199	A/G	0.883	-0.026	0.027	0.335	0.117	44.043
UBE2H_NK	GCST90503076	rs73161641	7	129530503	T/C	0.149	0.014	0.024	0.553	0.149	22.11
UBE2H_NK	GCST007435	rs73161641	7	129530503	T/C	0.151	-0.045	0.022	0.041	0.151	22.11
UBE2H_CD4_NC	GCST007435	rs2727474	7	129424558	T/C	0.42	0.029	0.018	0.092	0.42	19.479
UBE2H_CD4_NC	GCST90503076	rs2727474	7	129424558	T/C	0.387	0.015	0.018	0.403	0.387	19.479
UBE2G2_B_IN	GCST90503076	rs28620385	21	46488731	C/T	0.299	-0.027	0.019	0.16	0.299	19.036
UBE2G2_B_IN	GCST007435	rs28620385	21	46488731	C/T	0.282	-0.021	0.018	0.245	0.282	19.036
UBE2F_CD8_NC	GCST90503076	rs13025510	2	239017140	A/G	0.155	0.051	0.024	0.032	0.155	30.577
UBE2F_CD8_NC	GCST007435	rs13025510	2	239017140	A/G	0.165	0.01	0.023	0.682	0.165	30.577
UBE2F_CD4_SOX4	GCST007435	rs7422573	2	238923402	G/A	0.439	-0.018	0.018	0.322	0.439	21.95
UBE2F_CD4_NC	GCST90503076	rs11682046	2	239006650	C/T	0.531	0.03	0.018	0.085	0.469	132.748
UBE2F_CD4_ET	GCST90503076	rs72979251	2	238857362	C/T	0.442	0.03	0.018	0.094	0.442	36.508
UBE2F_CD4_ET	GCST007435	rs72979251	2	238857362	C/T	0.404	0.022	0.017	0.2	0.404	36.508
UBE2E2_CD4_NC	GCST90503076	rs6808513	3	23481113	A/G	0.582	0.026	0.017	0.132	0.418	47.979
UBE2E2_CD4_NC	GCST90503076	rs13070456	3	24423340	C/A	0.185	0.005	0.022	0.817	0.185	18.996
UBE2E2_CD4_NC	GCST007435	rs13070456	3	24423340	C/A	0.194	-0.019	0.021	0.377	0.194	18.996
UBE2E2_CD4_NC	GCST007435	rs6808513	3	23481113	A/G	0.544	-0.011	0.016	0.481	0.456	47.979
UBE2E1_B_Mem	GCST007435	rs3911122	3	22884739	A/G	0.153	0.02	0.023	0.384	0.153	19.869
UBE2E1_B_Mem	GCST90503076	rs3911122	3	22884739	A/G	0.143	-0.058	0.024	0.018	0.143	19.869
UBE2D3_CD8_ET	GCST90503076	rs182904	4	104392563	C/T	0.271	0.021	0.019	0.273	0.271	18.004
UBE2D3_CD8_ET	GCST007435	rs182904	4	104392563	C/T	0.306	0.017	0.018	0.336	0.306	18.004
UBE2D3_CD4_NC	GCST90503076	rs223482	4	103687208	G/A	0.488	0.021	0.017	0.223	0.488	27.961
UBE2D3_CD4_NC	GCST007435	rs223482	4	103687208	G/A	0.477	0	0.017	0.983	0.477	27.961
UBE2D1_Mono_C	GCST90503076	rs4390300	10	60144207	A/G	0.447	0.025	0.017	0.157	0.447	37.918
UBE2D1_Mono_C	GCST007435	rs4390300	10	60144207	A/G	0.475	-0.007	0.016	0.652	0.475	37.918
UBE2C_CD4_NC	GCST90503076	rs62215622	20	44763201	A/C	0.061	0.044	0.037	0.238	0.061	16.897
UBE2C_CD4_NC	GCST007435	rs62215622	20	44763201	A/C	0.068	0.034	0.034	0.313	0.068	16.897
UBE2B_NK	GCST007435	rs244682	5	133427237	C/A	0.91	0.007	0.028	0.801	0.09	25.025
UBE2B_NK	GCST90503076	rs244682	5	133427237	C/A	0.904	-0.01	0.029	0.725	0.096	25.025
UBE2B_CD4_NC	GCST007435	rs147263328	5	133642143	A/G	0.091	0.074	0.03	0.013	0.091	19.275
UBE2B_CD4_NC	GCST007435	rs244657	5	133448850	G/A	0.916	0.014	0.029	0.629	0.084	38.714
UBE2B_CD4_NC	GCST90503076	rs244657	5	133448850	G/A	0.906	0.004	0.029	0.881	0.094	38.714
UBE2B_CD4_NC	GCST90503076	rs147263328	5	133642143	A/G	0.083	-0.013	0.032	0.678	0.083	19.275
UBC_NK	GCST007435	rs61945400	12	125951941	A/C	0.054	0.047	0.042	0.261	0.054	18.118
UBC_NK	GCST90503076	rs61945400	12	125951941	A/C	0.054	-0.017	0.042	0.688	0.054	18.118
UBASH3A_CD8_NC	GCST90503076	rs12481958	21	43517269	G/A	0.254	-0.028	0.019	0.151	0.254	15.906
UBASH3A_CD8_NC	GCST007435	rs12481958	21	43517269	G/A	0.246	-0.022	0.02	0.264	0.246	15.906
UBASH3A_CD4_ET	GCST90503076	rs3814900	21	43809826	C/T	0.067	0.008	0.035	0.829	0.067	25.856
UBASH3A_CD4_ET	GCST007435	rs3814900	21	43809826	C/T	0.069	0.006	0.032	0.847	0.069	25.856
UBAC2-AS1_CD4_NC	GCST90503076	rs2171	13	100236978	G/A	0.749	0.016	0.021	0.443	0.251	16.869
UBAC2-AS1_CD4_NC	GCST007435	rs2171	13	100236978	G/A	0.763	-0.007	0.022	0.743	0.237	16.869
UBAC1_CD8_ET	GCST007435	rs11103241	9	138858369	T/C	0.241	0.037	0.021	0.08	0.241	19.001
UBAC1_CD8_ET	GCST90503076	rs11103241	9	138858369	T/C	0.224	-0.006	0.021	0.776	0.224	19.001
UBAC1_CD4_NC	GCST007435	rs11103241	9	138858369	T/C	0.241	0.037	0.021	0.08	0.241	17.064
UBAC1_CD4_NC	GCST90503076	rs11103241	9	138858369	T/C	0.224	-0.006	0.021	0.776	0.224	17.064
UBA6_Mono_NC	GCST007435	rs12640455	4	68558839	T/C	0.142	-0.059	0.023	0.009	0.142	20.081
UBA6_Mono_NC	GCST90503076	rs12640455	4	68558839	T/C	0.125	-0.028	0.026	0.276	0.125	20.081
UBA6_CD8_NC	GCST007435	rs3860688	4	68486467	G/A	0.399	-0.022	0.016	0.185	0.399	46.649
UBA6_CD8_NC	GCST90503076	rs3860688	4	68486467	G/A	0.383	-0.013	0.017	0.449	0.383	46.649
UBA6_CD8_ET	GCST007435	rs2253064	4	68478067	C/T	0.531	0.033	0.016	0.04	0.469	53.122
UBA6_CD8_ET	GCST90503076	rs2253064	4	68478067	C/T	0.547	-0.002	0.017	0.911	0.453	53.122
UBA6_CD4_NC	GCST007435	rs4860262	4	68480525	T/C	0.398	-0.022	0.016	0.181	0.398	157.778
UBA6_CD4_NC	GCST90503076	rs4860262	4	68480525	T/C	0.379	-0.014	0.017	0.414	0.379	157.778
UBA6_CD4_ET	GCST007435	rs11933596	4	68582008	C/A	0.401	-0.026	0.016	0.11	0.401	37.358
UBA6_CD4_ET	GCST90503076	rs11933596	4	68582008	C/A	0.384	-0.014	0.017	0.407	0.384	37.358
UBA6_B_Mem	GCST007435	rs34058514	4	68916080	C/T	0.076	0.053	0.034	0.124	0.076	20.277
UBA6_B_Mem	GCST007435	rs6819135	4	68551056	A/G	0.397	-0.025	0.016	0.116	0.397	21.634
UBA6_B_Mem	GCST90503076	rs34058514	4	68916080	C/T	0.098	-0.018	0.03	0.551	0.098	20.277
UBA6_B_Mem	GCST90503076	rs6819135	4	68551056	A/G	0.383	-0.014	0.017	0.421	0.383	21.634
UBA6_B_IN	GCST007435	rs7697056	4	68586450	A/C	0.402	-0.024	0.016	0.141	0.402	27.557
UBA6_B_IN	GCST90503076	rs7697056	4	68586450	A/C	0.383	-0.014	0.017	0.412	0.383	27.557
UBA6-AS1_NK	GCST007435	rs10518042	4	68602903	C/T	0.143	-0.058	0.023	0.012	0.143	36.095
UBA6-AS1_NK	GCST90503076	rs10518042	4	68602903	C/T	0.126	-0.026	0.026	0.322	0.126	36.095
UBA6-AS1_CD8_NC	GCST007435	rs9991141	4	68528460	T/C	0.158	-0.056	0.022	0.01	0.158	27.688
UBA6-AS1_CD8_NC	GCST90503076	rs9991141	4	68528460	T/C	0.143	-0.022	0.024	0.367	0.143	27.688
UBA6-AS1_CD8_ET	GCST007435	rs72642346	4	68479934	T/C	0.141	-0.057	0.023	0.013	0.141	24.394
UBA6-AS1_CD8_ET	GCST90503076	rs72642346	4	68479934	T/C	0.125	-0.031	0.026	0.233	0.125	24.394
UBA52_NK	GCST007435	rs2058077	19	18671055	T/C	0.588	-0.023	0.017	0.183	0.412	78.243
UBA52_NK	GCST90503076	rs2058077	19	18671055	T/C	0.599	-0.015	0.018	0.408	0.401	78.243
UBA52_Mono_C	GCST90503076	rs2074174	19	18699990	C/T	0.518	-0.002	0.017	0.922	0.482	25.381
UBA52_Mono_C	GCST007435	rs2074174	19	18699990	C/T	0.499	-0.001	0.016	0.962	0.499	25.381
UBA52_CD8_S100B	GCST90503076	rs2314664	19	18691942	G/A	0.601	-0.013	0.018	0.448	0.399	43.194
UBA52_CD8_S100B	GCST007435	rs2314664	19	18691942	G/A	0.603	-0.003	0.019	0.855	0.397	43.194
UBA52_CD8_NC	GCST007435	rs8110371	19	18667272	C/A	0.572	-0.022	0.018	0.22	0.428	48.048
UBA52_CD8_NC	GCST90503076	rs8110371	19	18667272	C/A	0.599	-0.014	0.018	0.413	0.401	48.048
UBA52_CD8_ET	GCST007435	rs8110371	19	18667272	C/A	0.572	-0.022	0.018	0.22	0.428	181.024
UBA52_CD8_ET	GCST90503076	rs8110371	19	18667272	C/A	0.599	-0.014	0.018	0.413	0.401	181.024
UBA52_CD4_NC	GCST007435	rs8110371	19	18667272	C/A	0.572	-0.022	0.018	0.22	0.428	44.079
UBA52_CD4_NC	GCST90503076	rs8110371	19	18667272	C/A	0.599	-0.014	0.018	0.413	0.401	44.079
UBA52_CD4_ET	GCST007435	rs8110371	19	18667272	C/A	0.572	-0.022	0.018	0.22	0.428	27.61
UBA52_CD4_ET	GCST90503076	rs8110371	19	18667272	C/A	0.599	-0.014	0.018	0.413	0.401	27.61
[truncated: 26,830 more rows]

## Sheet: Table S4
Table S4 Weak Instrumental Variables for MR Analyses
id.exposure	exposure	id.outcome	outcome	SNP	F statistic
GSTM4_CD8_ET	GSTM4_CD8_ET	GCST007435	Carotid plaque(GCST007435)	rs2234696	9.47339
NUDT2_CD8_ET	NUDT2_CD8_ET	GCST007435	Carotid plaque(GCST007435)	rs7854263	9.44478
RP11-664D1.1_CD4_NC	RP11-664D1.1_CD4_NC	GCST007435	Carotid plaque(GCST007435)	rs2532530	9.45199
LINC00649_CD4_NC	LINC00649_CD4_NC	GCST007435	Carotid plaque(GCST007435)	rs2843719	8.67841
LINC00649_CD8_ET	LINC00649_CD8_ET	GCST007435	Carotid plaque(GCST007435)	rs34620647	8.73128
DIP2A_CD8_NC	DIP2A_CD8_NC	GCST007435	Carotid plaque(GCST007435)	rs725976	9.42493
CRIP2_CD4_NC	CRIP2_CD4_NC	GCST007435	Carotid plaque(GCST007435)	rs3784239	9.11114
COL18A1_CD4_ET	COL18A1_CD4_ET	GCST007435	Carotid plaque(GCST007435)	rs114832456	9.81229
COL18A1_CD4_ET	COL18A1_CD4_ET	GCST007435	Carotid plaque(GCST007435)	rs369416	8.18185
KRT1_CD4_NC	KRT1_CD4_NC	GCST007435	Carotid plaque(GCST007435)	rs6580907	9.41915
RNGTT_B_IN	RNGTT_B_IN	GCST007435	Carotid plaque(GCST007435)	rs964888	9.71602
SAMSN1_CD8_ET	SAMSN1_CD8_ET	GCST007435	Carotid plaque(GCST007435)	rs9981605	9.23087
ST6GALNAC1_CD4_NC	ST6GALNAC1_CD4_NC	GCST007435	Carotid plaque(GCST007435)	rs8082641	9.1163
BTBD9_CD8_NC	BTBD9_CD8_NC	GCST007435	Carotid plaque(GCST007435)	rs9632491	9.76669
AKAP7_B_IN	AKAP7_B_IN	GCST007435	Carotid plaque(GCST007435)	rs60048051	9.61921
GSTM4_CD8_ET	GSTM4_CD8_ET	GCST90503076	Carotid plaque build(GCST90503076)	rs2234696	9.47339
SAMSN1_CD8_ET	SAMSN1_CD8_ET	GCST90503076	Carotid plaque build(GCST90503076)	rs9981605	9.23087
COL18A1_CD4_ET	COL18A1_CD4_ET	GCST90503076	Carotid plaque build(GCST90503076)	rs114832456	9.81229
COL18A1_CD4_ET	COL18A1_CD4_ET	GCST90503076	Carotid plaque build(GCST90503076)	rs369416	8.18185
CRIP2_CD4_NC	CRIP2_CD4_NC	GCST90503076	Carotid plaque build(GCST90503076)	rs3784239	9.11114
DIP2A_CD8_NC	DIP2A_CD8_NC	GCST90503076	Carotid plaque build(GCST90503076)	rs725976	9.42493
RP11-664D1.1_CD4_NC	RP11-664D1.1_CD4_NC	GCST90503076	Carotid plaque build(GCST90503076)	rs2532530	9.45199
NUDT2_CD8_ET	NUDT2_CD8_ET	GCST90503076	Carotid plaque build(GCST90503076)	rs7854263	9.44478
LINC00649_CD4_NC	LINC00649_CD4_NC	GCST90503076	Carotid plaque build(GCST90503076)	rs2843719	8.67841
LINC00649_CD8_ET	LINC00649_CD8_ET	GCST90503076	Carotid plaque build(GCST90503076)	rs34620647	8.73128
RPS18_Mono_NC	RPS18_Mono_NC	GCST90503076	Carotid plaque build(GCST90503076)	rs9348929	9.66759
BTBD9_CD8_NC	BTBD9_CD8_NC	GCST90503076	Carotid plaque build(GCST90503076)	rs9632491	9.76669
KRT1_CD4_NC	KRT1_CD4_NC	GCST90503076	Carotid plaque build(GCST90503076)	rs6580907	9.41915
RNGTT_B_IN	RNGTT_B_IN	GCST90503076	Carotid plaque build(GCST90503076)	rs964888	9.71602
ST6GALNAC1_CD4_NC	ST6GALNAC1_CD4_NC	GCST90503076	Carotid plaque build(GCST90503076)	rs8082641	9.1163
AKAP7_B_IN	AKAP7_B_IN	GCST90503076	Carotid plaque build(GCST90503076)	rs60048051	9.61921

## Sheet: Table S5
Table S5 Filtering process of instrumental variables for Mendelian randomization analysis
Step	Filtering step	Criterion/description	Retained number	Unit clarified
1	Initial cis-sc-eQTL extraction	cis-sc-eQTLs extracted from the OneK1K cohort across 14 peripheral blood immune cell types	26597	cis-sc-eQTLs
2	LD clumping and IV screening	P < 0.005, r² < 0.01, clumping window = 5,000 kb, MAF > 0.01	17910	independent cis-sc-eQTLs
3	Harmonization with carotid plaque GWAS datasets	Exposure SNPs were matched with two carotid plaque GWAS datasets; palindromic SNPs and weak instruments with F-statistic < 10 were excluded	29369	instrument–outcome pairs
4	Exposures represented in MR analysis	Harmonized instruments corresponded to immune cell-specific gene expression traits evaluated in MR	14083	gene-cell type pairs
5	Nominal MR association	MR association with carotid plaque at P < 0.05 in either GWAS dataset	1489	nominal MR associations
6	Cross-dataset replication	Associations significant in both carotid plaque GWAS datasets	45	replicated gene-cell type pairs
7	Directional consistency	Replicated associations with consistent OR direction across the two GWAS datasets	33	directionally consistent gene-cell type pairs
8	MR Steiger directionality	The Steiger test supporting the direction from immune cell-specific gene expression to carotid plaque	33	gene-cell type pairs
9	Colocalization analysis	Gene-cell type pairs with available colocalization evidence and PPH4/(PPH3+PPH4) > 0.7 in both GWAS datasets	22	high-confidence candidate gene-cell type pairs
Note: In this study, "immune cell specific gene" refers to a gene–cell type combination, such as LIPA_Mono_C, rather than a unique gene alone. When reporting the number of unique genes, it will be explicitly indicated as "unique genes" in the text. MR, Mendelian randomization; LD, linkage disequilibrium; IV, instrumental variable; MAF, minor allele frequency; OR, odds ratio; PPH3, posterior proba…

## Sheet: Table S6
Table S6 IVW Heterogeneity Test Table for Immune Cell-Specific Genes in CP-MR Analyses
id.exposure	id.outcome	outcome	exposure	method	Q	Q_df	Q_pval	I2
AC023590.1_CD4_NC	GCST007435	Carotid plaque(GCST007435)	AC023590.1_CD4_NC	Inverse variance weighted	0.589741	1	0.442519	0
AGER_CD8_S100B	GCST90503076	Carotid plaque build(GCST90503076)	AGER_CD8_S100B	MR Egger	2.58171	1	0.108105	61
AGER_CD8_S100B	GCST90503076	Carotid plaque build(GCST90503076)	AGER_CD8_S100B	Inverse variance weighted	2.84806	2	0.240742	30
ANXA5_CD8_ET	GCST007435	Carotid plaque(GCST007435)	ANXA5_CD8_ET	Inverse variance weighted	0.0153752	1	0.901318	0
ARL16_CD4_NC	GCST007435	Carotid plaque(GCST007435)	ARL16_CD4_NC	Inverse variance weighted	0.64856	1	0.420628	0
ARL16_CD8_NC	GCST007435	Carotid plaque(GCST007435)	ARL16_CD8_NC	Inverse variance weighted	0.623413	1	0.429782	0
BACH2_B_Mem	GCST007435	Carotid plaque(GCST007435)	BACH2_B_Mem	Inverse variance weighted	0.126919	1	0.721648	0
BTN2A1_CD4_NC	GCST007435	Carotid plaque(GCST007435)	BTN2A1_CD4_NC	Inverse variance weighted	0.224951	1	0.635293	0
BTN2A2_NK	GCST007435	Carotid plaque(GCST007435)	BTN2A2_NK	Inverse variance weighted	0.147715	1	0.700729	0
C10orf111_CD4_NC	GCST007435	Carotid plaque(GCST007435)	C10orf111_CD4_NC	Inverse variance weighted	0.223543	1	0.636354	0
C10orf128_CD4_NC	GCST007435	Carotid plaque(GCST007435)	C10orf128_CD4_NC	Inverse variance weighted	1.07893	1	0.298938	7
C10orf128_NK	GCST90503076	Carotid plaque build(GCST90503076)	C10orf128_NK	Inverse variance weighted	0.0972827	1	0.755115	0
C4orf32_CD4_NC	GCST007435	Carotid plaque(GCST007435)	C4orf32_CD4_NC	Inverse variance weighted	0.426944	1	0.513492	0
C5orf17_NK	GCST007435	Carotid plaque(GCST007435)	C5orf17_NK	Inverse variance weighted	0.0335645	1	0.854636	0
C6orf226_CD8_S100B	GCST90503076	Carotid plaque build(GCST90503076)	C6orf226_CD8_S100B	Inverse variance weighted	0.256774	1	0.612345	0
C6orf25_CD8_ET	GCST90503076	Carotid plaque build(GCST90503076)	C6orf25_CD8_ET	Inverse variance weighted	0.239831	1	0.624329	0
C6orf62_CD8_ET	GCST90503076	Carotid plaque build(GCST90503076)	C6orf62_CD8_ET	Inverse variance weighted	0.248337	1	0.618249	0
CCDC174_CD8_NC	GCST90503076	Carotid plaque build(GCST90503076)	CCDC174_CD8_NC	Inverse variance weighted	0.208666	1	0.647815	0
CCDC66_CD8_ET	GCST007435	Carotid plaque(GCST007435)	CCDC66_CD8_ET	Inverse variance weighted	1.63234	1	0.20138	39
CCNC_CD4_NC	GCST90503076	Carotid plaque build(GCST90503076)	CCNC_CD4_NC	Inverse variance weighted	0.404651	1	0.524697	0
CD3E_CD4_NC	GCST007435	Carotid plaque(GCST007435)	CD3E_CD4_NC	Inverse variance weighted	0.119564	1	0.729508	0
CD86_B_IN	GCST007435	Carotid plaque(GCST007435)	CD86_B_IN	Inverse variance weighted	0.0472573	1	0.827906	0
CMC1_CD8_ET	GCST007435	Carotid plaque(GCST007435)	CMC1_CD8_ET	Inverse variance weighted	0.161486	1	0.687792	0
CTSH_CD8_ET	GCST007435	Carotid plaque(GCST007435)	CTSH_CD8_ET	Inverse variance weighted	1.08473	1	0.297642	8
DXO_Plasma	GCST90503076	Carotid plaque build(GCST90503076)	DXO_Plasma	Inverse variance weighted	0.349373	1	0.554468	0
EHMT2_Plasma	GCST90503076	Carotid plaque build(GCST90503076)	EHMT2_Plasma	Inverse variance weighted	0.29579	1	0.586534	0
FKBPL_CD4_ET	GCST90503076	Carotid plaque build(GCST90503076)	FKBPL_CD4_ET	Inverse variance weighted	0.280952	1	0.596078	0
GZMM_CD4_NC	GCST90503076	Carotid plaque build(GCST90503076)	GZMM_CD4_NC	MR Egger	1.78122	3	0.61903	0
GZMM_CD4_NC	GCST90503076	Carotid plaque build(GCST90503076)	GZMM_CD4_NC	Inverse variance weighted	3.42203	4	0.489833	0
H1F0_CD4_NC	GCST90503076	Carotid plaque build(GCST90503076)	H1F0_CD4_NC	Inverse variance weighted	0.831755	1	0.361765	0
HIST1H2AH_CD8_ET	GCST90503076	Carotid plaque build(GCST90503076)	HIST1H2AH_CD8_ET	Inverse variance weighted	0.067919	1	0.794391	0
HIST1H2BC_CD4_ET	GCST90503076	Carotid plaque build(GCST90503076)	HIST1H2BC_CD4_ET	Inverse variance weighted	0.131547	1	0.716834	0
HIST1H4D_NK	GCST90503076	Carotid plaque build(GCST90503076)	HIST1H4D_NK	Inverse variance weighted	0.551601	1	0.457664	0
HLA-DMA_CD4_NC	GCST90503076	Carotid plaque build(GCST90503076)	HLA-DMA_CD4_NC	Inverse variance weighted	0.285594	1	0.593058	0
HLA-DOB_Mono_NC	GCST90503076	Carotid plaque build(GCST90503076)	HLA-DOB_Mono_NC	Inverse variance weighted	0.591231	1	0.441943	0
HLA-DRA_CD4_SOX4	GCST90503076	Carotid plaque build(GCST90503076)	HLA-DRA_CD4_SOX4	MR Egger	0.174593	1	0.676062	0
HLA-DRA_CD4_SOX4	GCST90503076	Carotid plaque build(GCST90503076)	HLA-DRA_CD4_SOX4	Inverse variance weighted	0.427759	2	0.807446	0
HLA-DRB1_Mono_NC	GCST90503076	Carotid plaque build(GCST90503076)	HLA-DRB1_Mono_NC	Inverse variance weighted	0.411945	1	0.520984	0
HLA-DRB5_CD4_SOX4	GCST90503076	Carotid plaque build(GCST90503076)	HLA-DRB5_CD4_SOX4	Inverse variance weighted	0.734722	1	0.391357	0
HLA-DRB5_Plasma	GCST90503076	Carotid plaque build(GCST90503076)	HLA-DRB5_Plasma	Inverse variance weighted	0.0102329	1	0.919425	0
HLA-F_B_Mem	GCST90503076	Carotid plaque build(GCST90503076)	HLA-F_B_Mem	Inverse variance weighted	0.197306	1	0.656904	0
hsa-mir-8072_CD4_NC	GCST007435	Carotid plaque(GCST007435)	hsa-mir-8072_CD4_NC	Inverse variance weighted	0.000350671	1	0.98506	0
ITGB2_Mono_C	GCST007435	Carotid plaque(GCST007435)	ITGB2_Mono_C	Inverse variance weighted	0.171275	1	0.678981	0
ITPR3_NK_R	GCST90503076	Carotid plaque build(GCST90503076)	ITPR3_NK_R	Inverse variance weighted	0.0371661	1	0.847127	0
KIR3DL2_CD4_NC	GCST90503076	Carotid plaque build(GCST90503076)	KIR3DL2_CD4_NC	Inverse variance weighted	0.918561	1	0.337853	0
KIR3DL2_NK	GCST90503076	Carotid plaque build(GCST90503076)	KIR3DL2_NK	Inverse variance weighted	0.276117	1	0.599258	0
KRT72_NK	GCST90503076	Carotid plaque build(GCST90503076)	KRT72_NK	Inverse variance weighted	0.568794	1	0.450739	0
KYNU_B_Mem	GCST90503076	Carotid plaque build(GCST90503076)	KYNU_B_Mem	Inverse variance weighted	0.619036	1	0.431406	0
LEMD2_Plasma	GCST90503076	Carotid plaque build(GCST90503076)	LEMD2_Plasma	MR Egger	0.10274	1	0.748567	0
LEMD2_Plasma	GCST90503076	Carotid plaque build(GCST90503076)	LEMD2_Plasma	Inverse variance weighted	0.939606	2	0.625126	0
LINC00665_CD4_NC	GCST007435	Carotid plaque(GCST007435)	LINC00665_CD4_NC	Inverse variance weighted	0.0204194	1	0.886372	0
LINGO2_NK	GCST90503076	Carotid plaque build(GCST90503076)	LINGO2_NK	Inverse variance weighted	1.03315	1	0.309419	3
LY6G5C_B_Mem	GCST90503076	Carotid plaque build(GCST90503076)	LY6G5C_B_Mem	Inverse variance weighted	0.000557936	1	0.981155	0
MFSD4_CD4_NC	GCST90503076	Carotid plaque build(GCST90503076)	MFSD4_CD4_NC	Inverse variance weighted	0.885951	1	0.346577	0
MICA_NK_R	GCST90503076	Carotid plaque build(GCST90503076)	MICA_NK_R	Inverse variance weighted	0.548752	1	0.458828	0
MTO1_Plasma	GCST90503076	Carotid plaque build(GCST90503076)	MTO1_Plasma	Inverse variance weighted	0.00346759	1	0.953043	0
MTSS1_CD8_NC	GCST90503076	Carotid plaque build(GCST90503076)	MTSS1_CD8_NC	Inverse variance weighted	1.37164	1	0.24153	27
NCK2_CD4_NC	GCST90503076	Carotid plaque build(GCST90503076)	NCK2_CD4_NC	Inverse variance weighted	0.775995	1	0.378369	0
NEU1_CD4_SOX4	GCST90503076	Carotid plaque build(GCST90503076)	NEU1_CD4_SOX4	Inverse variance weighted	0.000724506	1	0.978526	0
NT5DC1_CD8_ET	GCST007435	Carotid plaque(GCST007435)	NT5DC1_CD8_ET	Inverse variance weighted	0.345739	1	0.556535	0
OXNAD1_NK	GCST90503076	Carotid plaque build(GCST90503076)	OXNAD1_NK	Inverse variance weighted	0.377234	1	0.539087	0
PRSS16_CD8_S100B	GCST90503076	Carotid plaque build(GCST90503076)	PRSS16_CD8_S100B	Inverse variance weighted	0.0122155	1	0.911994	0
PYHIN1_NK	GCST007435	Carotid plaque(GCST007435)	PYHIN1_NK	Inverse variance weighted	0.0758016	1	0.78307	0
RAMP1_NK_R	GCST007435	Carotid plaque(GCST007435)	RAMP1_NK_R	Inverse variance weighted	0.527579	1	0.467627	0
RGCC_CD4_ET	GCST90503076	Carotid plaque build(GCST90503076)	RGCC_CD4_ET	Inverse variance weighted	0.00956876	1	0.922075	0
RGCC_CD4_NC	GCST90503076	Carotid plaque build(GCST90503076)	RGCC_CD4_NC	Inverse variance weighted	0.584178	1	0.444679	0
RNH1_CD4_NC	GCST007435	Carotid plaque(GCST007435)	RNH1_CD4_NC	Inverse variance weighted	0.0481209	1	0.826366	0
RP11-223C24.1_CD4_NC	GCST007435	Carotid plaque(GCST007435)	RP11-223C24.1_CD4_NC	Inverse variance weighted	0.033972	1	0.853766	0
RP4-594I10.3_B_IN	GCST90503076	Carotid plaque build(GCST90503076)	RP4-594I10.3_B_IN	Inverse variance weighted	0.653707	1	0.418791	0
RPL11_CD4_ET	GCST90503076	Carotid plaque build(GCST90503076)	RPL11_CD4_ET	Inverse variance weighted	0.212516	1	0.644803	0
RPS9_B_Mem	GCST90503076	Carotid plaque build(GCST90503076)	RPS9_B_Mem	MR Egger	4.27324	1	0.0387171	77
RPS9_B_Mem	GCST90503076	Carotid plaque build(GCST90503076)	RPS9_B_Mem	Inverse variance weighted	4.27579	2	0.117903	53
RPS9_CD8_NC	GCST90503076	Carotid plaque build(GCST90503076)	RPS9_CD8_NC	MR Egger	3.13506	1	0.0766255	68
RPS9_CD8_NC	GCST90503076	Carotid plaque build(GCST90503076)	RPS9_CD8_NC	Inverse variance weighted	3.15486	2	0.206505	37
RPS9_NK	GCST90503076	Carotid plaque build(GCST90503076)	RPS9_NK	Inverse variance weighted	0.945944	1	0.330754	0
RUNX2_NK_R	GCST90503076	Carotid plaque build(GCST90503076)	RUNX2_NK_R	Inverse variance weighted	0.0187548	1	0.891072	0
SEMA3A_CD4_NC	GCST007435	Carotid plaque(GCST007435)	SEMA3A_CD4_NC	Inverse variance weighted	0.887283	1	0.346215	0
SLC4A7_CD4_NC	GCST90503076	Carotid plaque build(GCST90503076)	SLC4A7_CD4_NC	Inverse variance weighted	0.71559	1	0.397594	0
SMAP1_B_IN	GCST007435	Carotid plaque(GCST007435)	SMAP1_B_IN	Inverse variance weighted	0.520737	1	0.470528	0
SULF2_Mono_C	GCST007435	Carotid plaque(GCST007435)	SULF2_Mono_C	Inverse variance weighted	0.0115736	1	0.914328	0
TAS2R14_CD4_NC	GCST007435	Carotid plaque(GCST007435)	TAS2R14_CD4_NC	Inverse variance weighted	0.941139	1	0.331985	0
TMEM14C_CD8_NC	GCST90503076	Carotid plaque build(GCST90503076)	TMEM14C_CD8_NC	Inverse variance weighted	0.0210041	1	0.884768	0
TRERF1_CD8_S100B	GCST007435	Carotid plaque(GCST007435)	TRERF1_CD8_S100B	Inverse variance weighted	0.818125	1	0.365729	0
TRIM27_CD4_SOX4	GCST90503076	Carotid plaque build(GCST90503076)	TRIM27_CD4_SOX4	Inverse variance weighted	0.14839	1	0.700079	0
TYMP_CD4_NC	GCST90503076	Carotid plaque build(GCST90503076)	TYMP_CD4_NC	Inverse variance weighted	0.126612	1	0.721971	0
TYMP_NK	GCST90503076	Carotid plaque build(GCST90503076)	TYMP_NK	Inverse variance weighted	0.605456	1	0.436504	0
VPS53_CD4_NC	GCST007435	Carotid plaque(GCST007435)	VPS53_CD4_NC	Inverse variance weighted	0.264032	1	0.607364	0
XXbac-BPG299F13.17_CD4_ET	GCST90503076	Carotid plaque build(GCST90503076)	XXbac-BPG299F13.17_CD4_ET	Inverse variance weighted	0.043474	1	0.834835	0
ZBTB38_CD4_NC	GCST007435	Carotid plaque(GCST007435)	ZBTB38_CD4_NC	Inverse variance weighted	1.03196	1	0.309698	3
ZC3HAV1_CD8_NC	GCST90503076	Carotid plaque build(GCST90503076)	ZC3HAV1_CD8_NC	Inverse variance weighted	0.923842	1	0.336468	0
ZNF578_NK	GCST90503076	Carotid plaque build(GCST90503076)	ZNF578_NK	Inverse variance weighted	0.640139	1	0.423661	0
ZNRD1-AS1_DC	GCST90503076	Carotid plaque build(GCST90503076)	ZNRD1-AS1_DC	Inverse variance weighted	0.00142176	1	0.969922	0

## Sheet: Table S7
Table S7 MR Egger Pleiotropy Test Table for Immune Cell-Specific Genes in CP-MR Analyses
id.exposure	id.outcome	outcome	exposure	egger_intercept	se	pval
AC023590.1_CD4_NC	GCST007435	Carotid plaque(GCST007435)	AC023590.1_CD4_NC	NA	NA	NA
AGER_CD8_S100B	GCST90503076	Carotid plaque build(GCST90503076)	AGER_CD8_S100B	-0.0205281	0.0639108	0.802145
ANXA5_CD8_ET	GCST007435	Carotid plaque(GCST007435)	ANXA5_CD8_ET	NA	NA	NA
ARL16_CD4_NC	GCST007435	Carotid plaque(GCST007435)	ARL16_CD4_NC	NA	NA	NA
ARL16_CD8_NC	GCST007435	Carotid plaque(GCST007435)	ARL16_CD8_NC	NA	NA	NA
BACH2_B_Mem	GCST007435	Carotid plaque(GCST007435)	BACH2_B_Mem	NA	NA	NA
BTN2A1_CD4_NC	GCST007435	Carotid plaque(GCST007435)	BTN2A1_CD4_NC	NA	NA	NA
BTN2A2_NK	GCST007435	Carotid plaque(GCST007435)	BTN2A2_NK	NA	NA	NA
C10orf111_CD4_NC	GCST007435	Carotid plaque(GCST007435)	C10orf111_CD4_NC	NA	NA	NA
C10orf128_CD4_NC	GCST007435	Carotid plaque(GCST007435)	C10orf128_CD4_NC	NA	NA	NA
C10orf128_NK	GCST90503076	Carotid plaque build(GCST90503076)	C10orf128_NK	NA	NA	NA
C4orf32_CD4_NC	GCST007435	Carotid plaque(GCST007435)	C4orf32_CD4_NC	NA	NA	NA
C5orf17_NK	GCST007435	Carotid plaque(GCST007435)	C5orf17_NK	NA	NA	NA
C6orf226_CD8_S100B	GCST90503076	Carotid plaque build(GCST90503076)	C6orf226_CD8_S100B	NA	NA	NA
C6orf25_CD8_ET	GCST90503076	Carotid plaque build(GCST90503076)	C6orf25_CD8_ET	NA	NA	NA
C6orf62_CD8_ET	GCST90503076	Carotid plaque build(GCST90503076)	C6orf62_CD8_ET	NA	NA	NA
CCDC174_CD8_NC	GCST90503076	Carotid plaque build(GCST90503076)	CCDC174_CD8_NC	NA	NA	NA
CCDC66_CD8_ET	GCST007435	Carotid plaque(GCST007435)	CCDC66_CD8_ET	NA	NA	NA
CCNC_CD4_NC	GCST90503076	Carotid plaque build(GCST90503076)	CCNC_CD4_NC	NA	NA	NA
CD3E_CD4_NC	GCST007435	Carotid plaque(GCST007435)	CD3E_CD4_NC	NA	NA	NA
CD86_B_IN	GCST007435	Carotid plaque(GCST007435)	CD86_B_IN	NA	NA	NA
CMC1_CD8_ET	GCST007435	Carotid plaque(GCST007435)	CMC1_CD8_ET	NA	NA	NA
CTSH_CD8_ET	GCST007435	Carotid plaque(GCST007435)	CTSH_CD8_ET	NA	NA	NA
DXO_Plasma	GCST90503076	Carotid plaque build(GCST90503076)	DXO_Plasma	NA	NA	NA
EHMT2_Plasma	GCST90503076	Carotid plaque build(GCST90503076)	EHMT2_Plasma	NA	NA	NA
FKBPL_CD4_ET	GCST90503076	Carotid plaque build(GCST90503076)	FKBPL_CD4_ET	NA	NA	NA
GZMM_CD4_NC	GCST90503076	Carotid plaque build(GCST90503076)	GZMM_CD4_NC	-0.0330294	0.0257853	0.290262
H1F0_CD4_NC	GCST90503076	Carotid plaque build(GCST90503076)	H1F0_CD4_NC	NA	NA	NA
HIST1H2AH_CD8_ET	GCST90503076	Carotid plaque build(GCST90503076)	HIST1H2AH_CD8_ET	NA	NA	NA
HIST1H2BC_CD4_ET	GCST90503076	Carotid plaque build(GCST90503076)	HIST1H2BC_CD4_ET	NA	NA	NA
HIST1H4D_NK	GCST90503076	Carotid plaque build(GCST90503076)	HIST1H4D_NK	NA	NA	NA
HLA-DMA_CD4_NC	GCST90503076	Carotid plaque build(GCST90503076)	HLA-DMA_CD4_NC	NA	NA	NA
HLA-DOB_Mono_NC	GCST90503076	Carotid plaque build(GCST90503076)	HLA-DOB_Mono_NC	NA	NA	NA
HLA-DRA_CD4_SOX4	GCST90503076	Carotid plaque build(GCST90503076)	HLA-DRA_CD4_SOX4	-0.0535324	0.106393	0.703227
HLA-DRB1_Mono_NC	GCST90503076	Carotid plaque build(GCST90503076)	HLA-DRB1_Mono_NC	NA	NA	NA
HLA-DRB5_CD4_SOX4	GCST90503076	Carotid plaque build(GCST90503076)	HLA-DRB5_CD4_SOX4	NA	NA	NA
HLA-DRB5_Plasma	GCST90503076	Carotid plaque build(GCST90503076)	HLA-DRB5_Plasma	NA	NA	NA
HLA-F_B_Mem	GCST90503076	Carotid plaque build(GCST90503076)	HLA-F_B_Mem	NA	NA	NA
hsa-mir-8072_CD4_NC	GCST007435	Carotid plaque(GCST007435)	hsa-mir-8072_CD4_NC	NA	NA	NA
ITGB2_Mono_C	GCST007435	Carotid plaque(GCST007435)	ITGB2_Mono_C	NA	NA	NA
ITPR3_NK_R	GCST90503076	Carotid plaque build(GCST90503076)	ITPR3_NK_R	NA	NA	NA
KIR3DL2_CD4_NC	GCST90503076	Carotid plaque build(GCST90503076)	KIR3DL2_CD4_NC	NA	NA	NA
KIR3DL2_NK	GCST90503076	Carotid plaque build(GCST90503076)	KIR3DL2_NK	NA	NA	NA
KRT72_NK	GCST90503076	Carotid plaque build(GCST90503076)	KRT72_NK	NA	NA	NA
KYNU_B_Mem	GCST90503076	Carotid plaque build(GCST90503076)	KYNU_B_Mem	NA	NA	NA
LEMD2_Plasma	GCST90503076	Carotid plaque build(GCST90503076)	LEMD2_Plasma	0.0283487	0.0309888	0.528307
LINC00665_CD4_NC	GCST007435	Carotid plaque(GCST007435)	LINC00665_CD4_NC	NA	NA	NA
LINGO2_NK	GCST90503076	Carotid plaque build(GCST90503076)	LINGO2_NK	NA	NA	NA
LY6G5C_B_Mem	GCST90503076	Carotid plaque build(GCST90503076)	LY6G5C_B_Mem	NA	NA	NA
MFSD4_CD4_NC	GCST90503076	Carotid plaque build(GCST90503076)	MFSD4_CD4_NC	NA	NA	NA
MICA_NK_R	GCST90503076	Carotid plaque build(GCST90503076)	MICA_NK_R	NA	NA	NA
MTO1_Plasma	GCST90503076	Carotid plaque build(GCST90503076)	MTO1_Plasma	NA	NA	NA
MTSS1_CD8_NC	GCST90503076	Carotid plaque build(GCST90503076)	MTSS1_CD8_NC	NA	NA	NA
NCK2_CD4_NC	GCST90503076	Carotid plaque build(GCST90503076)	NCK2_CD4_NC	NA	NA	NA
NEU1_CD4_SOX4	GCST90503076	Carotid plaque build(GCST90503076)	NEU1_CD4_SOX4	NA	NA	NA
NT5DC1_CD8_ET	GCST007435	Carotid plaque(GCST007435)	NT5DC1_CD8_ET	NA	NA	NA
OXNAD1_NK	GCST90503076	Carotid plaque build(GCST90503076)	OXNAD1_NK	NA	NA	NA
PRSS16_CD8_S100B	GCST90503076	Carotid plaque build(GCST90503076)	PRSS16_CD8_S100B	NA	NA	NA
PYHIN1_NK	GCST007435	Carotid plaque(GCST007435)	PYHIN1_NK	NA	NA	NA
RAMP1_NK_R	GCST007435	Carotid plaque(GCST007435)	RAMP1_NK_R	NA	NA	NA
RGCC_CD4_ET	GCST90503076	Carotid plaque build(GCST90503076)	RGCC_CD4_ET	NA	NA	NA
RGCC_CD4_NC	GCST90503076	Carotid plaque build(GCST90503076)	RGCC_CD4_NC	NA	NA	NA
RNH1_CD4_NC	GCST007435	Carotid plaque(GCST007435)	RNH1_CD4_NC	NA	NA	NA
RP11-223C24.1_CD4_NC	GCST007435	Carotid plaque(GCST007435)	RP11-223C24.1_CD4_NC	NA	NA	NA
RP4-594I10.3_B_IN	GCST90503076	Carotid plaque build(GCST90503076)	RP4-594I10.3_B_IN	NA	NA	NA
RPL11_CD4_ET	GCST90503076	Carotid plaque build(GCST90503076)	RPL11_CD4_ET	NA	NA	NA
RPS9_B_Mem	GCST90503076	Carotid plaque build(GCST90503076)	RPS9_B_Mem	0.00168421	0.0688507	0.98443
RPS9_CD8_NC	GCST90503076	Carotid plaque build(GCST90503076)	RPS9_CD8_NC	-0.00631472	0.0794517	0.949508
RPS9_NK	GCST90503076	Carotid plaque build(GCST90503076)	RPS9_NK	NA	NA	NA
RUNX2_NK_R	GCST90503076	Carotid plaque build(GCST90503076)	RUNX2_NK_R	NA	NA	NA
SEMA3A_CD4_NC	GCST007435	Carotid plaque(GCST007435)	SEMA3A_CD4_NC	NA	NA	NA
SLC4A7_CD4_NC	GCST90503076	Carotid plaque build(GCST90503076)	SLC4A7_CD4_NC	NA	NA	NA
SMAP1_B_IN	GCST007435	Carotid plaque(GCST007435)	SMAP1_B_IN	NA	NA	NA
SULF2_Mono_C	GCST007435	Carotid plaque(GCST007435)	SULF2_Mono_C	NA	NA	NA
TAS2R14_CD4_NC	GCST007435	Carotid plaque(GCST007435)	TAS2R14_CD4_NC	NA	NA	NA
TMEM14C_CD8_NC	GCST90503076	Carotid plaque build(GCST90503076)	TMEM14C_CD8_NC	NA	NA	NA
TRERF1_CD8_S100B	GCST007435	Carotid plaque(GCST007435)	TRERF1_CD8_S100B	NA	NA	NA
TRIM27_CD4_SOX4	GCST90503076	Carotid plaque build(GCST90503076)	TRIM27_CD4_SOX4	NA	NA	NA
TYMP_CD4_NC	GCST90503076	Carotid plaque build(GCST90503076)	TYMP_CD4_NC	NA	NA	NA
TYMP_NK	GCST90503076	Carotid plaque build(GCST90503076)	TYMP_NK	NA	NA	NA
VPS53_CD4_NC	GCST007435	Carotid plaque(GCST007435)	VPS53_CD4_NC	NA	NA	NA
XXbac-BPG299F13.17_CD4_ET	GCST90503076	Carotid plaque build(GCST90503076)	XXbac-BPG299F13.17_CD4_ET	NA	NA	NA
ZBTB38_CD4_NC	GCST007435	Carotid plaque(GCST007435)	ZBTB38_CD4_NC	NA	NA	NA
ZC3HAV1_CD8_NC	GCST90503076	Carotid plaque build(GCST90503076)	ZC3HAV1_CD8_NC	NA	NA	NA
ZNF578_NK	GCST90503076	Carotid plaque build(GCST90503076)	ZNF578_NK	NA	NA	NA
ZNRD1-AS1_DC	GCST90503076	Carotid plaque build(GCST90503076)	ZNRD1-AS1_DC	NA	NA	NA

## Sheet: Table S8
Table S8 MR Steiger Directionality Test Results: Immune Cell-Specific Gene Expression vs. Carotid Plaque
Exposure	Outcome	Correct_causal_direction
AC002451.3_Mono_NC	GCST007435	TRUE
AC002451.3_Mono_NC	GCST90503076	TRUE
COG5_CD8_S100B	GCST007435	TRUE
COG5_CD8_S100B	GCST90503076	TRUE
DLK2_CD4_NC	GCST007435	TRUE
DLK2_CD4_NC	GCST90503076	TRUE
DNPH1_Mono_NC	GCST007435	TRUE
DNPH1_Mono_NC	GCST90503076	TRUE
ECI2_B_IN	GCST007435	TRUE
ECI2_B_IN	GCST90503076	TRUE
ELL2_NK	GCST007435	TRUE
ELL2_NK	GCST90503076	TRUE
FNBP4_B_IN	GCST007435	TRUE
FNBP4_B_IN	GCST90503076	TRUE
FNBP4_CD4_ET	GCST007435	TRUE
FNBP4_CD4_ET	GCST90503076	TRUE
FNBP4_CD4_NC	GCST007435	TRUE
FNBP4_CD4_NC	GCST90503076	TRUE
FNBP4_CD8_NC	GCST007435	TRUE
FNBP4_CD8_NC	GCST90503076	TRUE
FNBP4_CD8_S100B	GCST007435	TRUE
FNBP4_CD8_S100B	GCST90503076	TRUE
HIST1H2AH_NK	GCST007435	TRUE
HIST1H2AH_NK	GCST90503076	TRUE
HNRNPU_CD4_ET	GCST007435	TRUE
HNRNPU_CD4_ET	GCST90503076	TRUE
KIF2A_CD8_NC	GCST007435	TRUE
KIF2A_CD8_NC	GCST90503076	TRUE
LIPA_Mono_C	GCST007435	TRUE
LIPA_Mono_C	GCST90503076	TRUE
NT5C2_CD8_ET	GCST007435	TRUE
NT5C2_CD8_ET	GCST90503076	TRUE
ORMDL3_CD8_S100B	GCST007435	TRUE
ORMDL3_CD8_S100B	GCST90503076	TRUE
ORMDL3_NK	GCST007435	TRUE
ORMDL3_NK	GCST90503076	TRUE
PLEKHA1_CD4_NC	GCST007435	TRUE
PLEKHA1_CD4_NC	GCST90503076	TRUE
PLEKHA1_CD8_NC	GCST007435	TRUE
PLEKHA1_CD8_NC	GCST90503076	TRUE
PRR3_Mono_C	GCST007435	TRUE
PRR3_Mono_C	GCST90503076	TRUE
RP1-313I6.12_B_Mem	GCST007435	TRUE
RP1-313I6.12_B_Mem	GCST90503076	TRUE
RP11-179B2.2_CD4_NC	GCST007435	TRUE
RP11-179B2.2_CD4_NC	GCST90503076	TRUE
RP11-386I14.4_B_IN	GCST007435	TRUE
RP11-386I14.4_B_IN	GCST90503076	TRUE
RP11-386I14.4_CD8_ET	GCST007435	TRUE
RP11-386I14.4_CD8_ET	GCST90503076	TRUE
RP11-386I14.4_CD8_NC	GCST007435	TRUE
RP11-386I14.4_CD8_NC	GCST90503076	TRUE
RP11-386I14.4_NK	GCST007435	TRUE
RP11-386I14.4_NK	GCST90503076	TRUE
RP11-452H21.4_B_Mem	GCST007435	TRUE
RP11-452H21.4_B_Mem	GCST90503076	TRUE
TBC1D4_CD4_ET	GCST007435	TRUE
TBC1D4_CD4_ET	GCST90503076	TRUE
TBC1D4_CD8_NC	GCST007435	TRUE
TBC1D4_CD8_NC	GCST90503076	TRUE
TTC39B_B_IN	GCST007435	TRUE
TTC39B_B_IN	GCST90503076	TRUE
VCL_CD8_NC	GCST007435	TRUE
VCL_CD8_NC	GCST90503076	TRUE
ZNF667-AS1_NK_R	GCST007435	TRUE
ZNF667-AS1_NK_R	GCST90503076	TRUE

## Sheet: Table S9
Tabla S9 Positive Colocalization Results of Immune Cell-Specific Genes with Causal Associations with Carotid Plaque Identified by MR
Exposure	Outcome	(PP.H4/(PP.H3 + PP.H4)
AC002451.3_Mono_NC	GCST007435	0.996627
AC002451.3_Mono_NC	GCST90503076	1
COG5_CD8_S100B	GCST007435	1
COG5_CD8_S100B	GCST90503076	1
DLK2_CD4_NC	GCST007435	1
DLK2_CD4_NC	GCST90503076	1
ELL2_NK	GCST007435	1
ELL2_NK	GCST90503076	1
FNBP4_CD4_NC	GCST007435	1
FNBP4_CD4_NC	GCST90503076	1
FNBP4_CD8_NC	GCST007435	1
FNBP4_CD8_NC	GCST90503076	1
FNBP4_CD8_S100B	GCST007435	1
FNBP4_CD8_S100B	GCST90503076	1
HNRNPU_CD4_ET	GCST007435	1
HNRNPU_CD4_ET	GCST90503076	1
KIF2A_CD8_NC	GCST007435	1
KIF2A_CD8_NC	GCST90503076	1
LIPA_Mono_C	GCST007435	1
LIPA_Mono_C	GCST90503076	1
ORMDL3_CD8_S100B	GCST007435	1
ORMDL3_CD8_S100B	GCST90503076	1
ORMDL3_NK	GCST007435	1
ORMDL3_NK	GCST90503076	1
PLEKHA1_CD4_NC	GCST007435	0.999848
PLEKHA1_CD4_NC	GCST90503076	1
PLEKHA1_CD8_NC	GCST007435	1
PLEKHA1_CD8_NC	GCST90503076	1
RP11-179B2.2_CD4_NC	GCST007435	1
RP11-179B2.2_CD4_NC	GCST90503076	1
RP11-386I14.4_NK	GCST007435	1
RP11-386I14.4_NK	GCST90503076	1
RP11-452H21.4_B_Mem	GCST007435	1
RP11-452H21.4_B_Mem	GCST90503076	1
RP1-313I6.12_B_Mem	GCST007435	1
RP1-313I6.12_B_Mem	GCST90503076	1
TBC1D4_CD4_ET	GCST007435	1
TBC1D4_CD4_ET	GCST90503076	1
TBC1D4_CD8_NC	GCST007435	0.996357
TBC1D4_CD8_NC	GCST90503076	0.997949
TTC39B_B_IN	GCST007435	0.994776
TTC39B_B_IN	GCST90503076	1
VCL_CD8_NC	GCST007435	0.998557
VCL_CD8_NC	GCST90503076	0.999734

[truncated: 5 more sheets: Table S10, Table S11, Table S12, Table S13, Table S14]
